# Supplementary material for: Multi-View Spectral Clustering Based on Multi-Smooth Representation Fusion for Cancer Subtype Prediction
Source: Front Genet. 2021 Sep 6;12:718915. doi: 10.3389/fgene.2021.718915 (PMC8450448; doi:10.3389/fgene.2021.718915)
Supplement: Supplementary file 1 [file Data_Sheet_1.ZIP]

Archive with 1 entries (1 files):
- Differentially Expressed Genes.xlsx
