# Supplementary material for: Multi-View Spectral Clustering Based on Multi-Smooth Representation Fusion for Cancer Subtype Prediction
Source: Front Genet. 2021 Sep 6;12:718915. doi: 10.3389/fgene.2021.718915 (PMC8450448; doi:10.3389/fgene.2021.718915)
Supplement: Supplementary file 1 [file Data_Sheet_1.ZIP › Differentially Expressed Genes.xlsx]

## Sheet: BRCA_mRNA expression
ESR1	5.48e-26
CA12	3.02e-25
GFRA3	3.71e-23
THSD4	1.7e-22
AGR3	1.74e-22
MLPH	1.19e-21
GATA3	2.28e-21
TBC1D9	1.82e-20
ABCC8	2.96e-20
B3GNT5	8.73e-20
MAPT	1.54e-19
FOXA1	1.61e-19
EN1	2.3e-19
ANXA9	5.81e-19
KCNN4	6e-19
C5orf30	6.63e-19
XBP1	1.37e-18
SYTL4	2.14e-18
CXXC5	2.55e-18
SCUBE2	3.15e-18
FOXL1	3.2e-18
VGLL1	4.09e-18
MTHFD1L	8.78e-18
CYB5D2	1e-17
BCL2	1.06e-17
IL6ST	1.07e-17
CLSTN2	1.19e-17
FSIP1	2.22e-17
NRIP1	2.47e-17
TTC7A	2.48e-17
HPDL	2.5e-17
INGX	3.56e-17
FAM79B	3.6e-17
AGR2	4.29e-17
C6orf173	5.04e-17
ERBB4	6.51e-17
C9orf19	7.83e-17
FOXC1	7.98e-17
NUDT12	7.99e-17
FBP1	1.22e-16
RASAL1	1.27e-16
NR2E3	1.7e-16
CDC20	1.86e-16
KLHDC1	2.24e-16
BCL11A	2.38e-16
PIB5PA	2.58e-16
RLBP1	2.65e-16
RGMA	3.04e-16
KCNJ11	5.32e-16
ACE2	6.35e-16
SERPINB6	6.47e-16
HORMAD1	7.14e-16
SIDT1	7.87e-16
UGT8	8.43e-16
ART3	9.05e-16
PRKY	9.71e-16
KIAA1370	1e-15
RERG	1.01e-15
SLC39A6	1.09e-15
MATN4	1.12e-15
DACH1	1.24e-15
C10orf56	1.26e-15
CMBL	1.34e-15
C10orf32	1.4e-15
PRKX	1.48e-15
FBXL5	1.62e-15
DNAH7	1.8e-15
RGS22	1.82e-15
DNALI1	2e-15
RARRES1	2.4e-15
RANBP1	2.49e-15
PSAT1	2.65e-15
ZNF396	2.75e-15
C1orf64	2.83e-15
APH1B	4.3e-15
CENPO	4.42e-15
CDCA2	4.76e-15
ANLN	4.86e-15
MSL3L1	4.87e-15
SRrp35	6.02e-15
CDK6	6.12e-15
IGFALS	6.32e-15
NCOA7	6.43e-15
RPRML	6.59e-15
STH	7.21e-15
PPP1R14C	7.35e-15
BIRC5	7.73e-15
ROPN1B	8e-15
PH-4	8.77e-15
ARSG	9.62e-15
MAGED2	9.94e-15
FANCA	1.03e-14
PELI1	1.14e-14
ROPN1	1.3e-14
SYT17	1.31e-14
AFF3	1.5e-14
BUB1	1.53e-14
C9orf116	1.72e-14
ACADSB	1.76e-14
WFS1	1.8e-14
SLC7A8	1.84e-14
NAT1	1.93e-14
CEP55	2.08e-14
HAPLN3	2.33e-14
CPEB2	2.37e-14
PPP1R14B	2.38e-14
STARD10	2.72e-14
TMSB10	2.75e-14
KIF2C	2.95e-14
C20orf103	2.97e-14
C6orf97	3.01e-14
C1orf121	3.05e-14
LRP8	3.37e-14
NEK10	3.64e-14
KIAA1609	3.88e-14
SPATA4	3.96e-14
TBX19	4.21e-14
CORO1C	4.25e-14
hCG_25371	4.35e-14
ZC3H10	4.43e-14
KRT18	4.46e-14
PTGER3	4.65e-14
STAC	5.07e-14
PHOSPHO2	5.25e-14
KIAA1467	5.6e-14
ANP32E	5.74e-14
CDCA3	5.85e-14
C10orf38	6.01e-14
IGBP1	7.52e-14
PSME4	7.56e-14
LEMD1	7.67e-14
LIMA1	7.68e-14
CDK2AP1	8.1e-14
FAAH2	8.47e-14
ULBP2	8.77e-14
MYO5C	9.44e-14
CENPN	9.54e-14
GAMT	1.03e-13
HIST1H1A	1.04e-13
FLJ40504	1.2e-13
TTLL4	1.24e-13
C6orf115	1.28e-13
CDC45L	1.31e-13
ARHGEF9	1.32e-13
UQCRH	1.37e-13
CHFR	1.39e-13
ANKRA2	1.48e-13
TCEAL6	1.54e-13
UBE2E3	1.58e-13
TCEAL3	1.59e-13
CCDC82	1.62e-13
CMTM5	1.63e-13
HMGA1	1.9e-13
PIF1	1.93e-13
TSPAN1	1.99e-13
SEMA3C	2.11e-13
AR	2.3e-13
LRRC56	2.35e-13
PRDM13	2.41e-13
NHSL1	2.47e-13
CDCA8	2.48e-13
MALL	2.48e-13
GTSE1	2.53e-13
MRAS	2.66e-13
PIGH	2.71e-13
WDR19	2.72e-13
SPDEF	2.97e-13
TCEAL1	3.01e-13
KLK10	3.35e-13
DKFZp762E1312	3.4e-13
ITPR1	3.48e-13
CDCA7	3.53e-13
CTR9	3.61e-13
SIRT3	3.63e-13
CGRRF1	3.82e-13
ENO1	4.16e-13
SEPHS1	4.19e-13
NCAPH	4.26e-13
COMMD10	4.27e-13
C1orf106	4.33e-13
OTX1	4.41e-13
PGR	4.42e-13
EIF2C2	4.42e-13
C11orf75	4.73e-13
TTK	4.81e-13
IL12RB2	4.86e-13
INPP4B	4.9e-13
CYB5A	4.93e-13
MAML2	4.94e-13
PALM	5.21e-13
UBE2C	5.31e-13
SFT2D2	5.58e-13
MGC72080	5.71e-13
RAD54L	5.77e-13
CDT1	5.78e-13
FAM19A3	5.84e-13
C17orf28	5.97e-13
MRPS30	6.11e-13
PTPRT	6.11e-13
TAPT1	6.34e-13
TIAM2	6.41e-13
FAM54A	6.52e-13
PARP3	6.79e-13
GOLSYN	6.95e-13
SCN2B	7.02e-13
KIF12	7.03e-13
MLZE	7.11e-13
XPA	7.3e-13
BHLHB2	7.37e-13
YBX1	7.38e-13
RUNDC1	7.63e-13
SLC9A3R1	7.78e-13
NOSTRIN	7.92e-13
DCTN4	8.17e-13
SOD2	8.36e-13
WWP1	9.03e-13
TFF3	9.12e-13
NUF2	9.2e-13
DYNLRB2	9.26e-13
PDK1	9.6e-13
HDHD2	1.01e-12
BPI	1.02e-12
PAPSS1	1.07e-12
ADRA2A	1.17e-12
PNPLA4	1.18e-12
USP6NL	1.22e-12
BTG2	1.24e-12
CSDA	1.26e-12
FRY	1.28e-12
PLCD4	1.34e-12
C9orf68	1.35e-12
DNAJC12	1.39e-12
LASS6	1.41e-12
SLC27A2	1.43e-12
GBP1	1.54e-12
YEATS2	1.54e-12
DNAH5	1.57e-12
LRFN2	1.57e-12
TMCC2	1.6e-12
SIRPB1	1.62e-12
SLC2A12	1.79e-12
MSN	1.79e-12
UNC13D	1.85e-12
FAAH	1.91e-12
ANKRD30A	1.93e-12
DLX5	1.93e-12
LAMP3	1.96e-12
C6orf66	2e-12
CRIP1	2.02e-12
TCEAL5	2.13e-12
ST8SIA1	2.13e-12
MIA	2.15e-12
CIRBP	2.23e-12
TPBG	2.39e-12
KRT222P	2.43e-12
CCNG2	2.46e-12
LYPD6	2.47e-12
POU4F1	2.5e-12
MTMR2	2.51e-12
JMJD4	2.57e-12
MFAP4	2.57e-12
LEO1	2.62e-12
C4orf34	2.69e-12
ZNF552	2.78e-12
CDCA5	2.83e-12
CCNE1	2.88e-12
AXIN2	2.91e-12
CACNA2D2	2.98e-12
PERP	3.01e-12
MID1	3.07e-12
SALL2	3.1e-12
ADD2	3.14e-12
SOX8	3.29e-12
SCEL	3.35e-12
KIAA0232	3.44e-12
MFSD9	3.58e-12
RBM5	3.65e-12
CENPF	3.68e-12
POLI	3.75e-12
STBD1	4e-12
FYCO1	4.05e-12
TMEM157	4.12e-12
HLA-DOB	4.13e-12
PLAGL1	4.22e-12
KIFC1	4.35e-12
BBS4	4.44e-12
C8orf47	4.58e-12
ETV6	4.66e-12
PHYHD1	4.91e-12
DCDC5	4.92e-12
SFRP1	5.14e-12
ANXA1	5.14e-12
SOCS1	5.29e-12
PCP2	5.83e-12
ASPM	5.84e-12
WNT10A	5.86e-12
TGFB3	5.92e-12
RUNX3	6.1e-12
CAPN13	6.42e-12
MCM10	6.73e-12
C14orf100	7.18e-12
RIPK4	7.2e-12
UGCG	7.23e-12
PRR15	7.25e-12
TNN	7.42e-12
DEF8	7.64e-12
FLRT2	7.79e-12
LOC339524	8.07e-12
FRMD6	8.11e-12
LBR	8.22e-12
CEBPB	8.22e-12
RSU1	8.52e-12
KIF11	8.56e-12
SLC7A5	8.67e-12
C6orf211	9.16e-12
EVL	9.3e-12
DEPDC1	9.3e-12
HNRPH2	9.37e-12
VAV3	9.38e-12
FAM49A	9.48e-12
C18orf24	9.57e-12
C9orf64	9.62e-12
LRRC17	1.02e-11
NFIB	1.07e-11
PJA2	1.08e-11
IFI16	1.09e-11
TSPAN13	1.13e-11
C5orf37	1.14e-11
SOX10	1.14e-11
RAD17	1.15e-11
REEP5	1.19e-11
MYBL2	1.21e-11
GLS2	1.26e-11
SLC6A2	1.34e-11
CYB561D2	1.34e-11
LRRC8D	1.35e-11
SLC16A10	1.35e-11
PCDH7	1.35e-11
DLG7	1.41e-11
AMD1	1.41e-11
HRK	1.41e-11
MKL2	1.41e-11
GTPBP4	1.41e-11
TLE4	1.45e-11
IGF2BP3	1.45e-11
SLC22A5	1.48e-11
HDAC2	1.49e-11
IFRD1	1.53e-11
LCN2	1.56e-11
SCRG1	1.63e-11
TRIM8	1.67e-11
FZD9	1.67e-11
LAMA2	1.7e-11
FREQ	1.72e-11
KIF4A	1.72e-11
PDHB	1.74e-11
PLCH1	1.78e-11
CTSC	1.79e-11
TRIM62	1.8e-11
COL14A1	1.85e-11
SLC7A2	1.86e-11
TPX2	1.87e-11
CCDC48	1.9e-11
LOC92017	1.91e-11
C3orf18	1.96e-11
EXO1	1.97e-11
GALNAC4S-6ST	2e-11
KIF4B	2.02e-11
KLF5	2.02e-11
APBB2	2.07e-11
SIX3	2.1e-11
GLI3	2.13e-11
COL9A1	2.19e-11
PHGDH	2.22e-11
CCDC32	2.27e-11
GHDC	2.29e-11
UBXD3	2.3e-11
ZMYND10	2.35e-11
ADAT2	2.4e-11
IQGAP3	2.42e-11
TSC22D3	2.5e-11
EPB41L5	2.51e-11
SLC6A14	2.53e-11
LIN9	2.59e-11
KCNK5	2.59e-11
TTYH1	2.6e-11
OR7E24	2.61e-11
ACY1L2	2.63e-11
GRPR	2.63e-11
NDN	2.67e-11
RAB27B	2.71e-11
TACC3	2.71e-11
JRKL	2.75e-11
C4orf18	2.88e-11
DDX26B	3.01e-11
MYB	3.04e-11
REEP6	3.09e-11
TIGD6	3.11e-11
RAB17	3.13e-11
RMND5B	3.13e-11
LCMT2	3.16e-11
DIAPH3	3.21e-11
ABAT	3.23e-11
DALRD3	3.3e-11
MAGI2	3.34e-11
S100A11	3.39e-11
HNMT	3.42e-11
LAD1	3.51e-11
LOC492311	3.71e-11
CCDC74B	3.75e-11
SCNN1A	3.78e-11
C21orf34	3.89e-11
CCDC24	3.91e-11
KRT16	3.92e-11
TPPP2	3.95e-11
CHODL	3.95e-11
TRIM2	4.17e-11
TXNL4B	4.19e-11
DLX6	4.19e-11
PROM1	4.2e-11
STS-1	4.26e-11
CENPA	4.29e-11
CSTB	4.32e-11
GUK1	4.33e-11
DEPDC1B	4.4e-11
FOXM1	4.59e-11
CD3EAP	4.82e-11
CAMLG	5.07e-11
GAS7	5.08e-11
FAM3D	5.11e-11
UGCGL1	5.16e-11
CRYAB	5.17e-11
MSLN	5.17e-11
CCNA2	5.29e-11
ODC1	5.36e-11
CENPI	5.6e-11
CCDC96	5.67e-11
TMEM123	5.73e-11
ZNF695	5.77e-11
MGST2	5.83e-11
TLX1	5.83e-11
RNASE4	5.83e-11
PCSK5	5.86e-11
CACNA1D	6e-11
MCM5	6.12e-11
SLC16A6	6.18e-11
LOC339745	6.24e-11
CSRP2	6.31e-11
KIAA1908	6.33e-11
RNF145	6.43e-11
IFNAR2	6.48e-11
GPR81	6.87e-11
MREG	6.93e-11
SH2D2A	6.97e-11
CUL3	6.99e-11
KIF20A	7.22e-11
FMNL2	7.24e-11
NDFIP1	7.43e-11
RASGEF1C	7.47e-11
CDC2	7.54e-11
USP47	7.95e-11
ELF5	7.98e-11
RBM38	8.21e-11
C21orf91	8.26e-11
EGFR	8.29e-11
STK32B	8.3e-11
KLK8	8.46e-11
C20orf132	8.51e-11
PPARD	8.53e-11
TBPL1	8.64e-11
LOC130576	8.72e-11
MRGPRF	8.79e-11
EFCAB6	9.09e-11
C9orf156	9.18e-11
GLT8D1	9.26e-11
DSC2	9.45e-11
KLK6	9.67e-11
CARD6	9.78e-11
PPARA	1.03e-10
EXOC6	1.03e-10
IQCH	1.07e-10
AGPAT4	1.07e-10
SPC25	1.08e-10
CERK	1.12e-10
MGC21881	1.13e-10
SLC44A4	1.19e-10
DNMT3B	1.2e-10
NIP7	1.22e-10
CCNDBP1	1.23e-10
LIPG	1.26e-10
STK38	1.26e-10
C15orf42	1.26e-10
PARD6B	1.28e-10
HDAC11	1.28e-10
TMEM25	1.28e-10
RABEP1	1.33e-10
AURKB	1.34e-10
PTPN14	1.35e-10
C6orf167	1.38e-10
MICAL3	1.38e-10
SRPK1	1.38e-10
NUS1	1.4e-10
KIF14	1.49e-10
HSPC159	1.5e-10
SGOL1	1.5e-10
GFRA1	1.52e-10
EIF4B	1.53e-10
LANCL3	1.55e-10
CDC7	1.55e-10
TMPRSS6	1.56e-10
RALGPS2	1.59e-10
UBE2J1	1.6e-10
ERBB3	1.61e-10
PTX3	1.61e-10
FLJ34047	1.64e-10
ZBTB4	1.65e-10
MPZL2	1.68e-10
C14orf174	1.68e-10
GALNT10	1.7e-10
SUSD3	1.73e-10
ZFYVE16	1.74e-10
LRIG3	1.74e-10
CRY2	1.74e-10
COL16A1	1.75e-10
RET	1.75e-10
FYN	1.76e-10
NBEA	1.76e-10
E2F2	1.77e-10
LCE1A	1.77e-10
PLAC9	1.79e-10
GMPR2	1.79e-10
GSTP1	1.8e-10
CKS1B	1.86e-10
POLK	1.91e-10
EBF4	1.93e-10
FLJ45557	1.93e-10
LDHB	1.98e-10
EML5	2e-10
TMC5	2.03e-10
E2F3	2.07e-10
ABLIM3	2.07e-10
MFAP1	2.12e-10
DPP8	2.13e-10
LRRC4C	2.15e-10
OCEL1	2.17e-10
JMJD2B	2.19e-10
MOBKL2B	2.24e-10
TP53AP1	2.26e-10
MELK	2.28e-10
FLJ21062	2.31e-10
SETBP1	2.36e-10
N4BP3	2.46e-10
ZNF214	2.47e-10
RNF103	2.49e-10
BTF3	2.51e-10
TMEM26	2.52e-10
C16orf61	2.52e-10
FLJ20273	2.56e-10
OSBPL3	2.57e-10
KLHDC9	2.59e-10
FOXO1	2.6e-10
LRG1	2.62e-10
SLC40A1	2.63e-10
FAM136A	2.66e-10
MVD	2.67e-10
POLR2D	2.74e-10
PART1	2.74e-10
NUTF2	2.8e-10
PPARGC1B	2.82e-10
GARNL1	2.86e-10
GSG2	2.87e-10
SFRP2	2.99e-10
NXPH3	3.02e-10
ARHGEF3	3.04e-10
IL22RA2	3.06e-10
SLC6A16	3.08e-10
LUZP2	3.08e-10
SORCS2	3.2e-10
GPRC5B	3.33e-10
TMEM128	3.43e-10
CLCN5	3.46e-10
SNX8	3.46e-10
TBX3	3.47e-10
C16orf57	3.5e-10
ACTR3	3.55e-10
ACSL4	3.56e-10
BBS1	3.67e-10
PML	3.7e-10
ZADH1	3.71e-10
UBE2S	3.72e-10
RP5-1054A22.3	3.72e-10
C9orf75	3.72e-10
SERPINE2	3.76e-10
AKR1CL2	3.78e-10
SH3BGRL3	3.8e-10
CRTAP	3.85e-10
WARS	3.86e-10
BLVRA	3.98e-10
APBA2	3.99e-10
FLJ39660	3.99e-10
C1S	4e-10
TTYH3	4e-10
KCTD6	4.01e-10
LRRC59	4.01e-10
CFI	4.1e-10
FAM20A	4.16e-10
KIAA0649	4.16e-10
BTRC	4.46e-10
B3GALNT2	4.47e-10
TRIM23	4.53e-10
GLIPR1L2	4.6e-10
CTSL2	4.62e-10
SHC4	4.69e-10
SEMA3F	4.77e-10
PKP1	4.87e-10
ZFP2	4.88e-10
TMEM71	4.89e-10
PIWIL4	4.94e-10
TMEM40	4.95e-10
MGC16291	4.96e-10
RAP2A	4.97e-10
NUDT5	4.99e-10
LMNB2	5.01e-10
FAM89A	5.13e-10
BHLHB5	5.25e-10
MGC21874	5.3e-10
RFWD3	5.39e-10
KCNG1	5.41e-10
ZNF564	5.5e-10
ZNF423	5.55e-10
ADAM19	5.56e-10
MYO1E	5.57e-10
FNIP1	5.58e-10
TTC8	5.67e-10
LONRF2	5.68e-10
CHST11	5.84e-10
SLC25A19	5.94e-10
C13orf3	6.06e-10
MAST4	6.13e-10
TUBB6	6.14e-10
TAF9	6.26e-10
PPP1R3C	6.32e-10
CHRM2	6.51e-10
CHEK1	6.53e-10
THTPA	6.57e-10
UCK2	6.63e-10
COPZ1	6.67e-10
TRIM4	6.73e-10
MRFAP1L1	6.77e-10
CROT	6.88e-10
SECISBP2	6.89e-10
ALDH1A3	6.9e-10
KRT37	6.92e-10
NAB1	6.95e-10
OGN	6.96e-10
CBFB	6.96e-10
CCNH	7.08e-10
FNDC3B	7.27e-10
ULK4	7.47e-10
PDE9A	7.6e-10
HSD17B4	7.65e-10
SPCS1	7.66e-10
CISH	7.74e-10
RASAL2	7.76e-10
KIAA1804	7.8e-10
GPR19	7.88e-10
IVD	7.9e-10
TRAF3IP3	7.96e-10
TUBB4	8.03e-10
C14orf45	8.03e-10
GPD1L	8.06e-10
ARPC1B	8.12e-10
TIGD1	8.15e-10
FGD3	8.4e-10
TMPRSS5	8.65e-10
RNF111	8.77e-10
RDH10	8.83e-10
WWTR1	8.94e-10
NDRG2	8.94e-10
KIAA0141	8.95e-10
TEGT	9e-10
ST3GAL6	9.07e-10
CENPE	9.1e-10
ATOH7	9.16e-10
PADI2	9.24e-10
IDH2	9.41e-10
DAZAP2	9.42e-10
FAM64A	9.51e-10
PTTG3	9.58e-10
STMN1	9.63e-10
CKAP2L	9.69e-10
LZTFL1	9.77e-10
GP2	9.93e-10
ANKRD11	9.97e-10
POU2F2	1.01e-09
PGLYRP2	1.02e-09
SRP14	1.03e-09
FAM38B	1.03e-09
GNRH1	1.04e-09
FBXO15	1.04e-09
SPHK1	1.06e-09
PEX11G	1.09e-09
IGFBP4	1.1e-09
CCRK	1.11e-09
RRAGD	1.12e-09
TNIP3	1.12e-09
TRMU	1.13e-09
CASC1	1.13e-09
RPIA	1.13e-09
ZWINT	1.13e-09
C16orf45	1.16e-09
PRKD3	1.19e-09
NNMT	1.23e-09
MATN3	1.25e-09
CYB5R1	1.25e-09
OBFC2A	1.26e-09
MLC1	1.27e-09
PEX12	1.3e-09
C10orf125	1.31e-09
WNT6	1.34e-09
TMPRSS12	1.34e-09
DZIP1	1.37e-09
MKI67	1.37e-09
RPH3AL	1.4e-09
CALD1	1.41e-09
PTTG2	1.42e-09
GPSM2	1.44e-09
LMNB1	1.45e-09
LMO4	1.45e-09
VSNL1	1.46e-09
WDR6	1.47e-09
CD58	1.48e-09
NDC80	1.49e-09
PREP	1.51e-09
TCEB3	1.52e-09
SERPINB5	1.55e-09
STIL	1.55e-09
MUM1L1	1.56e-09
NSMCE1	1.56e-09
LAMC2	1.57e-09
HHAT	1.58e-09
RYR1	1.58e-09
LOC348180	1.58e-09
SNFT	1.58e-09
NUDT16L1	1.59e-09
RHOB	1.6e-09
PRLR	1.63e-09
MFI2	1.64e-09
KLK5	1.66e-09
REEP1	1.66e-09
TSPAN31	1.67e-09
HCRTR1	1.67e-09
PALM2	1.68e-09
LOXL4	1.73e-09
PLOD1	1.73e-09
RLN2	1.73e-09
GPR177	1.73e-09
KRTAP6-3	1.73e-09
BCL11B	1.77e-09
FAM120AOS	1.85e-09
SPATA20	1.86e-09
ACOX2	1.87e-09
CCDC18	1.9e-09
LRRC48	1.93e-09
CHST4	1.95e-09
MGC50559	1.98e-09
CPB1	2.01e-09
TLE3	2.05e-09
NEDD4L	2.08e-09
PLD1	2.1e-09
CBLN4	2.11e-09
RUNX1T1	2.11e-09
TLR6	2.15e-09
KPNA2	2.24e-09
C4orf32	2.25e-09
CCDC67	2.26e-09
LRBA	2.29e-09
PPM1M	2.32e-09
OCIAD1	2.32e-09
TUBB	2.32e-09
PLAT	2.35e-09
RPS23	2.39e-09
PTDSS1	2.39e-09
CTPS	2.41e-09
ATP11A	2.44e-09
SBSN	2.46e-09
MS4A2	2.46e-09
TOX4	2.46e-09
ATP5G2	2.49e-09
FAM83D	2.5e-09
APEH	2.52e-09
IGF1	2.55e-09
DKC1	2.63e-09
E2F1	2.64e-09
PRICKLE1	2.66e-09
SLC15A2	2.69e-09
SLPI	2.69e-09
PLEKHG1	2.7e-09
C16orf77	2.76e-09
C3orf62	2.77e-09
CPNE2	2.79e-09
CNTNAP3	2.83e-09
CNGA1	2.83e-09
CAV2	2.88e-09
ATXN7L2	2.92e-09
C1orf168	2.92e-09
KBTBD3	2.93e-09
RNF182	2.94e-09
MGC3771	2.95e-09
ID4	2.97e-09
LY6D	2.98e-09
LGMN	3.04e-09
CASD1	3.05e-09
C14orf115	3.08e-09
IL4R	3.15e-09
FAM134B	3.16e-09
GATAD2A	3.17e-09
BCDIN3D	3.19e-09
C1orf135	3.21e-09
TGM1	3.21e-09
ZNF24	3.23e-09
MAP7D3	3.24e-09
CCNY	3.26e-09
STK36	3.26e-09
SUHW3	3.36e-09
RASGEF1B	3.37e-09
ERO1L	3.38e-09
KIAA0020	3.47e-09
NOTCH1	3.5e-09
UNQ338	3.52e-09
DNAJB11	3.55e-09
NPAS2	3.56e-09
KHSRP	3.57e-09
STOX2	3.57e-09
ATRIP	3.63e-09
RNF217	3.66e-09
CTTNBP2NL	3.66e-09
SLC19A2	3.67e-09
D15Wsu75e	3.7e-09
CFHR3	3.78e-09
DUSP5	3.79e-09
PLB1	3.89e-09
C8G	3.92e-09
VIPR1	3.94e-09
C14orf44	3.95e-09
CCNB2	4.02e-09
CYP39A1	4.05e-09
AURKA	4.09e-09
IRS1	4.1e-09
MFGE8	4.12e-09
KIAA1524	4.13e-09
POP1	4.18e-09
KIFC3	4.25e-09
MCTP2	4.25e-09
ACOT4	4.25e-09
CHRD	4.26e-09
ATP11B	4.26e-09
CCDC77	4.33e-09
G6PC3	4.5e-09
FILIP1L	4.52e-09
NCAM2	4.53e-09
S100A8	4.63e-09
RCAN1	4.67e-09
C2orf32	4.71e-09
RRM2	4.73e-09
GLI2	4.75e-09
PIP	4.75e-09
PLCB2	4.76e-09
C6orf129	4.77e-09
PREX1	4.79e-09
FAM77C	4.84e-09
FGF10	4.86e-09
STAG3	4.88e-09
SOX11	4.96e-09
CNTD1	4.99e-09
ANKH	5e-09
PFKP	5.07e-09
ANKRD42	5.07e-09
KLHL34	5.09e-09
PLA2G4A	5.09e-09
PEX11A	5.09e-09
FABP5	5.18e-09
PFDN2	5.21e-09
NXNL2	5.24e-09
MND1	5.25e-09
NOD1	5.27e-09
TRPM4	5.31e-09
TRIM29	5.32e-09
SLC26A3	5.35e-09
C21orf70	5.42e-09
C2orf12	5.47e-09
LSDP5	5.47e-09
GABARAP	5.47e-09
GRIA1	5.48e-09
COX6C	5.51e-09
ABI3BP	5.53e-09
TK1	5.54e-09
PDGFRA	5.59e-09
ERGIC1	5.6e-09
SUGT1L1	5.63e-09
C1orf96	5.64e-09
LOC100125556	5.66e-09
FZD4	5.7e-09
TAF4B	5.77e-09
EDG2	5.8e-09
CHI3L1	5.81e-09
GLI1	5.82e-09
NPM2	5.82e-09
POLR2F	5.84e-09
EGR3	5.86e-09
GALNT2	6.02e-09
MRPS5	6.05e-09
SEZ6L	6.06e-09
SUOX	6.06e-09
PTTG1	6.06e-09
BCAS4	6.08e-09
FBN3	6.09e-09
MFSD4	6.11e-09
FAT	6.16e-09
MCCC2	6.18e-09
CYP4F22	6.2e-09
HN1	6.22e-09
KLK7	6.25e-09
RTN4RL1	6.34e-09
TAC1	6.38e-09
ELP2	6.38e-09
KCNK15	6.47e-09
RGR	6.47e-09
ZNF540	6.51e-09
BCAS1	6.54e-09
POLD1	6.64e-09
NME5	6.65e-09
SH3TC2	6.79e-09
PGM5	6.83e-09
ARL3	6.89e-09
ABCG2	6.93e-09
KRT81	6.97e-09
THSD7A	7.02e-09
TUBB3	7.04e-09
C17orf46	7.06e-09
FGF18	7.07e-09
SF3B3	7.23e-09
STK38L	7.23e-09
RAI2	7.23e-09
LOC400451	7.23e-09
POLD4	7.32e-09
MEX3A	7.32e-09
GLT8D2	7.39e-09
PCYT1A	7.42e-09
PCDH19	7.47e-09
NUDT8	7.52e-09
C5orf27	7.52e-09
LOC26010	7.58e-09
CXXC6	7.59e-09
S100B	7.71e-09
MPP6	7.92e-09
FLJ36208	7.98e-09
ADCY7	8.14e-09
CCDC87	8.16e-09
PAAF1	8.2e-09
CENPM	8.21e-09
MGC24103	8.25e-09
MAN2B2	8.33e-09
CCNYL1	8.34e-09
SLC7A13	8.43e-09
MCM3	8.51e-09
SERPINA5	8.52e-09
LOC644285	8.52e-09
C14orf143	8.56e-09
SSH3	8.56e-09
UGDH	8.59e-09
FBL	8.6e-09
FZD7	8.66e-09
WDR77	8.71e-09
KIF21B	8.74e-09
OR8B8	8.75e-09
CDKAL1	8.87e-09
ORC1L	8.87e-09
SNTB1	8.88e-09
NUP50	8.89e-09
GALNTL1	8.9e-09
DOCK5	8.92e-09
ASB2	9.02e-09
PECI	9.18e-09
LCT	9.22e-09
CA6	9.23e-09
SLURP1	9.34e-09
ARL4C	9.35e-09
RCC2	9.46e-09
RBMS3	9.52e-09
CORO2B	9.56e-09
TMEM9B	9.66e-09
CIAO1	9.68e-09
SHCBP1	9.73e-09
EML4	9.77e-09
CDC42BPG	9.85e-09
OR6V1	9.96e-09
JAM3	9.97e-09
PDE6B	1e-08
PSMAL	1.01e-08
ZFYVE26	1.02e-08
COTL1	1.02e-08
CHCHD5	1.03e-08
CYP21A2	1.03e-08
GAL	1.05e-08
PIGB	1.05e-08
KITLG	1.05e-08
CHAD	1.06e-08
C6orf154	1.06e-08
C9orf140	1.06e-08
MCM7	1.07e-08
C13orf34	1.07e-08
MAFB	1.08e-08
HSDL2	1.09e-08
SERPINB8	1.1e-08
BAIAP2L2	1.1e-08
NUBPL	1.11e-08
SNRPA1	1.11e-08
CIRH1A	1.11e-08
KALRN	1.11e-08
ABTB2	1.12e-08
SH3BP1	1.12e-08
HMMR	1.13e-08
IFNGR1	1.14e-08
EHD2	1.14e-08
PIM1	1.15e-08
MPHOSPH10	1.16e-08
MICALCL	1.17e-08
QKI	1.17e-08
PRNP	1.17e-08
DAPK1	1.17e-08
GAN	1.18e-08
EIF4E2	1.21e-08
DCN	1.21e-08
FAH	1.22e-08
ITM2C	1.22e-08
HMCN1	1.22e-08
CD70	1.22e-08
SUHW4	1.23e-08
METTL7B	1.24e-08
SLC4A8	1.25e-08
ZNF546	1.25e-08
ATP11C	1.25e-08
SPG11	1.26e-08
RRP1B	1.27e-08
MAP3K12	1.27e-08
BACH2	1.27e-08
NBR1	1.28e-08
CALCOCO1	1.31e-08
RBMS2	1.32e-08
NOVA1	1.33e-08
ARHGAP11A	1.33e-08
LYN	1.34e-08
SERPINF1	1.35e-08
TMEM161B	1.38e-08
KIRREL3	1.39e-08
KCNK7	1.39e-08
IFNGR2	1.4e-08
HEXIM1	1.4e-08
RIMS4	1.4e-08
CD6	1.41e-08
TRPM8	1.42e-08
FOLH1	1.43e-08
ARSB	1.43e-08
FSTL1	1.43e-08
PLEKHF2	1.44e-08
C9orf100	1.44e-08
NCAN	1.46e-08
FUT8	1.49e-08
GPR110	1.49e-08
CX3CR1	1.49e-08
NCAPD2	1.49e-08
NEFL	1.5e-08
HECA	1.54e-08
CACNG1	1.55e-08
TMEM144	1.57e-08
OSTF1	1.57e-08
CSNK1G3	1.59e-08
VNN1	1.59e-08
DOT1L	1.6e-08
RG9MTD2	1.6e-08
C18orf32	1.61e-08
GNPDA2	1.63e-08
C5orf39	1.64e-08
ZNF671	1.65e-08
ORAI3	1.65e-08
OMD	1.67e-08
ATAD3A	1.67e-08
CD97	1.68e-08
P2RY2	1.68e-08
SERPINA11	1.7e-08
POLQ	1.73e-08
GREB1	1.74e-08
SOX9	1.74e-08
GPT2	1.75e-08
NDUFS4	1.75e-08
MAP4K4	1.76e-08
ELN	1.77e-08
WDR3	1.77e-08
SLC39A9	1.77e-08
C20orf26	1.79e-08
KCNS1	1.8e-08
BID	1.82e-08
MTL5	1.84e-08
COL4A6	1.85e-08
GJB6	1.86e-08
GJB3	1.87e-08
NHN1	1.88e-08
FLJ40142	1.93e-08
BLM	1.97e-08
SCAMP1	1.97e-08
AMACR	2e-08
ACAA1	2e-08
MRFAP1	2.01e-08
PDZK1	2.02e-08
RBL1	2.02e-08
TMEM118	2.03e-08
CDC6	2.05e-08
PDXK	2.07e-08
TPI1	2.08e-08
MSX2	2.08e-08
CDON	2.1e-08
NTN4	2.13e-08
RPS6KA3	2.13e-08
CCNG1	2.15e-08
NRG2	2.16e-08
IGHD	2.16e-08
SUV39H2	2.17e-08
DKFZP564J0863	2.17e-08
JAM2	2.18e-08
LGALS3	2.2e-08
C6orf15	2.21e-08
COX4NB	2.22e-08
SETD8	2.26e-08
GFOD2	2.26e-08
DIXDC1	2.31e-08
ERCC6L	2.33e-08
AKR1B1	2.33e-08
ZNF594	2.33e-08
GADD45G	2.33e-08
RRBP1	2.34e-08
CEBPG	2.35e-08
BRD8	2.37e-08
SPOCK2	2.38e-08
IFT88	2.4e-08
CST9	2.4e-08
CHEK2	2.43e-08
SLC43A3	2.46e-08
UEVLD	2.48e-08
NPM3	2.5e-08
LYAR	2.5e-08
TRAF1	2.54e-08
STX7	2.54e-08
LRRC46	2.54e-08
FAM58A	2.56e-08
PRC1	2.58e-08
RPS19	2.58e-08
PTPN22	2.59e-08
C10orf79	2.6e-08
OGFRL1	2.62e-08
WIPF1	2.62e-08
GRB2	2.64e-08
ATP6V1C2	2.65e-08
TMEM141	2.67e-08
TP53BP2	2.68e-08
S100A10	2.69e-08
TCEAL4	2.74e-08
GALNT7	2.74e-08
CETN3	2.75e-08
HEG1	2.76e-08
LASS5	2.76e-08
LRRC51	2.78e-08
STC2	2.78e-08
MOAP1	2.79e-08
CHIC1	2.8e-08
TTF2	2.83e-08
C19orf47	2.86e-08
TBC1D7	2.89e-08
FAM81B	2.95e-08
SCAMP4	2.95e-08
YARS	2.97e-08
CDKL1	3.07e-08
MGC102966	3.07e-08
SDSL	3.08e-08
KHDRBS3	3.13e-08
PLCG2	3.13e-08
C4orf36	3.14e-08
AIM2	3.15e-08
C6orf153	3.16e-08
TLE1	3.17e-08
RRP1	3.17e-08
SPNS2	3.18e-08
PALMD	3.2e-08
C1orf102	3.23e-08
SLIT2	3.25e-08
MTMR8	3.26e-08
CALR	3.3e-08
HMGB3	3.32e-08
SMOX	3.34e-08
RGS20	3.34e-08
CFH	3.35e-08
AUH	3.38e-08
NUDT1	3.42e-08
FAM82A	3.46e-08
ANKS6	3.46e-08
HIST1H1B	3.5e-08
LOC124220	3.5e-08
ACOT9	3.52e-08
C2orf55	3.56e-08
TGFBR2	3.57e-08
CDC25A	3.57e-08
POLR3K	3.58e-08
2021-09-08	3.58e-08
NEK2	3.58e-08
KIAA1949	3.59e-08
MCCC1	3.59e-08
LYPD5	3.6e-08
ARL9	3.61e-08
NY-SAR-48	3.62e-08
KERA	3.62e-08
C10orf90	3.63e-08
ILF2	3.65e-08
SCN4B	3.71e-08
PLEKHA4	3.72e-08
COL9A3	3.74e-08
FSCN1	3.76e-08
ORC6L	3.78e-08
NNAT	3.79e-08
GGTLA1	3.79e-08
SPAG5	3.82e-08
GLUD2	3.83e-08
FAM126A	3.84e-08
KIF1B	3.85e-08
BHLHB8	3.91e-08
C6orf106	3.93e-08
ALCAM	3.94e-08
CHST3	3.98e-08
GPRIN3	3.99e-08
EAPP	4.01e-08
MAPRE2	4.02e-08
PEBP4	4.05e-08
GSTA5	4.06e-08
PNMA5	4.08e-08
PRR13	4.08e-08
PAK1IP1	4.1e-08
TRIP13	4.11e-08
MRPL12	4.11e-08
ABCC10	4.13e-08
IL20	4.14e-08
TFF2	4.17e-08
TRIM15	4.18e-08
FGFBP1	4.18e-08
DOLK	4.38e-08
FEZ1	4.38e-08
NINJ1	4.41e-08
SLC24A1	4.51e-08
C16orf72	4.53e-08
C16orf44	4.53e-08
DMRT1	4.6e-08
PVR	4.61e-08
STK17A	4.63e-08
BMS1	4.67e-08
PGK1	4.69e-08
ABCA6	4.73e-08
ASB8	4.78e-08
NASP	4.86e-08
PIGV	4.92e-08
C17orf58	4.96e-08
UPP1	4.98e-08
VCAN	5.03e-08
FUT3	5.06e-08
MYL5	5.09e-08
ODZ2	5.1e-08
RAB6B	5.1e-08
AGTR1	5.17e-08
MDP-1	5.21e-08
ZBTB16	5.23e-08
SHC2	5.25e-08
FAM123B	5.25e-08
LASP1	5.25e-08
IRAK1	5.27e-08
APOBEC3F	5.34e-08
bA16L21.2.1	5.36e-08
OIP5	5.38e-08
CHRM3	5.43e-08
CDKN3	5.49e-08
ZDHHC4	5.49e-08
MLXIP	5.51e-08
WDR4	5.53e-08
ZBTB1	5.56e-08
CST3	5.59e-08
KIAA1276	5.63e-08
MED13L	5.63e-08
AMOTL1	5.66e-08
DMXL1	5.68e-08
TMEM65	5.68e-08
APOBEC3C	5.69e-08
MGC13057	5.7e-08
PRKCQ	5.72e-08
PSMA7	5.73e-08
C6orf26	5.74e-08
HR	5.87e-08
GPR160	5.87e-08
GPM6B	5.89e-08
DARC	5.92e-08
GPR126	5.93e-08
C20orf23	5.93e-08
MET	6.09e-08
MUC16	6.09e-08
DCPS	6.11e-08
DPY19L2P4	6.13e-08
SLC12A1	6.16e-08
CTDSP1	6.19e-08
RIN3	6.2e-08
TRPV6	6.2e-08
DPYD	6.31e-08
POLR1E	6.35e-08
ACTB	6.36e-08
GSN	6.41e-08
POLR3G	6.41e-08
PRSS27	6.42e-08
LSR	6.43e-08
APBA2BP	6.44e-08
BUB1B	6.47e-08
P2RX4	6.49e-08
KIR2DL4	6.62e-08
XPO1	6.65e-08
TMEM46	6.72e-08
CANT1	6.72e-08
DSCR2	6.72e-08
MORC2	6.75e-08
TNC	6.78e-08
LHFP	6.8e-08
FAM60A	6.93e-08
LY96	6.93e-08
CD4	6.95e-08
CD82	6.98e-08
IRX5	7.03e-08
EXDL2	7.03e-08
PTN	7.05e-08
NXN	7.08e-08
IL20RB	7.16e-08
DYNC1I1	7.17e-08
SMAD3	7.25e-08
ADA	7.25e-08
ZMAT1	7.28e-08
PRICKLE2	7.33e-08
RARRES2	7.34e-08
GSTA2	7.34e-08
UBE2T	7.44e-08
SLC39A12	7.6e-08
CXorf6	7.61e-08
RLN1	7.68e-08
MYRIP	7.74e-08
CLCN4	7.75e-08
IFT74	7.76e-08
GSK3B	7.77e-08
MCM6	7.82e-08
C20orf20	7.84e-08
ARHGAP22	7.89e-08
DHCR7	7.93e-08
NUP93	7.94e-08
ANKRD24	7.96e-08
DHRS7	8.03e-08
CDC25C	8.08e-08
FEN1	8.11e-08
SF3B5	8.18e-08
GIN1	8.21e-08
PTK7	8.22e-08
CDC42EP1	8.32e-08
HEBP1	8.43e-08
C12orf10	8.53e-08
CTDSPL	8.55e-08
GOLGB1	8.55e-08
SUMF1	8.6e-08
SYT15	8.6e-08
ZBTB47	8.62e-08
ARFIP2	8.67e-08
HEBP2	8.69e-08
ENOX1	8.7e-08
EID1	8.7e-08
STK17B	8.71e-08
SEC22C	8.74e-08
PIP4K2A	8.75e-08
ZNF286A	8.75e-08
C1orf38	8.8e-08
C9orf7	8.8e-08
LOC400566	8.83e-08
CD72	8.91e-08
SACM1L	8.96e-08
GPRC5C	8.98e-08
TOP2A	8.99e-08
CMTM7	9e-08
ZNF92	9e-08
PPIL1	9.07e-08
FLJ38482	9.13e-08
JOSD1	9.13e-08
CCL15	9.18e-08
BAI3	9.2e-08
GLUD1	9.3e-08
CST9L	9.4e-08
HMG4L	9.42e-08
BNC2	9.45e-08
KLRD1	9.5e-08
TPST2	9.51e-08
SHE	9.6e-08
SH3PXD2B	9.64e-08
DEPDC6	9.66e-08
SNAPC2	9.68e-08
SPSB1	9.68e-08
DOCK7	9.68e-08
TRIP4	9.69e-08
ZNF688	9.74e-08
TBC1D1	9.76e-08
SCN7A	9.78e-08
TCTN1	9.78e-08
FTMT	9.89e-08
KIAA0256	9.92e-08
SGMS2	9.95e-08
NISCH	9.97e-08
BOC	9.97e-08
TAF1C	1.01e-07
SLC4A5	1.02e-07
P2RY5	1.02e-07
CXCL12	1.02e-07
LSP1	1.02e-07
USP8	1.03e-07
KLHDC2	1.03e-07
C17orf44	1.03e-07
SCHIP1	1.05e-07
C1orf34	1.05e-07
MLKL	1.06e-07
LASS4	1.06e-07
BAI2	1.08e-07
PPARGC1A	1.08e-07
UBE3A	1.1e-07
ENPP1	1.1e-07
OR10H2	1.11e-07
BYSL	1.11e-07
BOP1	1.13e-07
MYH7	1.14e-07
COQ6	1.14e-07
CASC5	1.14e-07
CHL1	1.14e-07
CHI3L2	1.14e-07
ARRB1	1.15e-07
UNQ501	1.16e-07
HSPA1L	1.16e-07
LOC641367	1.16e-07
GMDS	1.17e-07
CYBRD1	1.19e-07
GPR172A	1.19e-07
KIAA0746	1.21e-07
PLK1	1.21e-07
DPP4	1.23e-07
SVEP1	1.23e-07
SLC9A6	1.24e-07
CENPL	1.25e-07
RGS11	1.25e-07
POMC	1.25e-07
WWC3	1.26e-07
PDE1A	1.27e-07
S100A3	1.27e-07
INPP4A	1.27e-07
CASP5	1.27e-07
TINF2	1.27e-07
CARD9	1.28e-07
DCC1	1.29e-07
EXT1	1.29e-07
HK3	1.29e-07
ZNF438	1.3e-07
WNT5A	1.31e-07
IL4I1	1.33e-07
SMYD2	1.33e-07
hCG_40738	1.33e-07
FOLR1	1.33e-07
KIAA0423	1.34e-07
CPA4	1.34e-07
MYO10	1.34e-07
CDH3	1.36e-07
GNG8	1.36e-07
CLEC2B	1.37e-07
KIAA0802	1.37e-07
ELOVL2	1.38e-07
KRT7	1.39e-07
LOC130940	1.4e-07
SLC25A37	1.4e-07
A2ML1	1.4e-07
MPP2	1.42e-07
ZAP70	1.42e-07
C1QL2	1.43e-07
GLCE	1.43e-07
TGFB1	1.43e-07
LFNG	1.46e-07
MGC34796	1.46e-07
HTRA1	1.46e-07
EMILIN3	1.46e-07
ITGB8	1.47e-07
tcag7.1260	1.47e-07
KRT17	1.47e-07
STEAP2	1.47e-07
ANXA8L2	1.49e-07
CMYA5	1.49e-07
CCDC11	1.49e-07
MAK	1.53e-07
FLJ39653	1.56e-07
ATOX1	1.58e-07
SIRPG	1.58e-07
MYT1	1.58e-07
DYX1C1	1.58e-07
FBLN2	1.59e-07
KCNK6	1.59e-07
ZNF197	1.62e-07
FXYD2	1.62e-07
HIVEP2	1.63e-07
ATP7B	1.65e-07
CLSPN	1.65e-07
TMEM115	1.65e-07
UNG	1.66e-07
GPR161	1.66e-07
TNFAIP3	1.66e-07
ZDHHC24	1.66e-07
ZNF454	1.67e-07
DSE	1.68e-07
FLJ39822	1.69e-07
BCL2L14	1.7e-07
KIAA1279	1.7e-07
PAPD1	1.71e-07
KIAA1553	1.71e-07
ZADH2	1.71e-07
CD7	1.72e-07
BTG3	1.72e-07
SAMD4B	1.72e-07
CEACAM19	1.72e-07
ZDHHC20	1.73e-07
TMEM166	1.74e-07
PCOLCE	1.74e-07
RILP	1.76e-07
BTD	1.76e-07
RBMS1	1.76e-07
VAMP5	1.76e-07
C6orf145	1.76e-07
ACTR1A	1.78e-07
CAV1	1.79e-07
LOC253012	1.79e-07
PITPNM2	1.81e-07
MAP1D	1.83e-07
RALGPS1	1.84e-07
SDC1	1.84e-07
RHOQ	1.85e-07
WBP1	1.85e-07
C5orf36	1.86e-07
PHPT1	1.87e-07
PTGDS	1.88e-07
SPPL2A	1.89e-07
ABCF1	1.9e-07
HSD17B11	1.9e-07
FBXO38	1.91e-07
S100A6	1.91e-07
AARS	1.91e-07
KIAA1377	1.91e-07
NUCB2	1.94e-07
CTTNBP2	1.95e-07
ZMIZ2	1.96e-07
MED7	1.96e-07
MAP6	1.96e-07
INTU	1.97e-07
AKAP12	1.97e-07
GDF10	1.98e-07
NCK1	2e-07
AKR1B10	2e-07
EPHB6	2e-07
RHBDL2	2.01e-07
IGF2	2.02e-07
OSR1	2.03e-07
FAM120C	2.03e-07
MYOZ3	2.03e-07
KIAA0040	2.04e-07
IVL	2.04e-07
ARL14	2.05e-07
SFXN2	2.06e-07
EHBP1	2.07e-07
SYNC1	2.07e-07
GPRIN2	2.07e-07
KCNJ3	2.08e-07
GLT8D4	2.09e-07
GATA2	2.09e-07
CCNB1	2.09e-07
LEPR	2.09e-07
ECM2	2.1e-07
VPS54	2.11e-07
SLCO5A1	2.12e-07
FANCB	2.14e-07
GAB3	2.15e-07
SR140	2.15e-07
PTCD2	2.16e-07
ARNTL2	2.16e-07
COQ3	2.17e-07
RGL1	2.18e-07
CNOT8	2.18e-07
SLC26A9	2.18e-07
INCA	2.19e-07
ARHGAP28	2.21e-07
SPEF2	2.21e-07
DIRAS3	2.21e-07
FBXO36	2.22e-07
NT5E	2.23e-07
IL33	2.25e-07
SMC6	2.25e-07
C16orf24	2.26e-07
TMEM41B	2.26e-07
GZMB	2.26e-07
CIB3	2.27e-07
KRTAP8-1	2.27e-07
ABCA8	2.27e-07
C15orf41	2.27e-07
KSR2	2.28e-07
ZNF181	2.28e-07
GCS1	2.3e-07
THBS4	2.3e-07
OLAH	2.3e-07
NUAK1	2.31e-07
TLR9	2.33e-07
ETS1	2.34e-07
MYO9B	2.35e-07
ACSL5	2.36e-07
DCTD	2.36e-07
SLC12A6	2.37e-07
BAG1	2.38e-07
PAPD4	2.39e-07
PLAUR	2.39e-07
GPR124	2.41e-07
KIAA1737	2.41e-07
METRN	2.42e-07
TMEM38A	2.42e-07
PDSS1	2.43e-07
TMEM30B	2.43e-07
GHRL	2.44e-07
DNMBP	2.44e-07
PTHR1	2.44e-07
GPR56	2.44e-07
TCF7L1	2.46e-07
IL27RA	2.48e-07
TTC22	2.52e-07
ZNF91	2.52e-07
NDUFAF1	2.53e-07
MTHFD2	2.53e-07
TXNDC5	2.54e-07
CRAT	2.57e-07
DUSP9	2.57e-07
MRPS18A	2.58e-07
PHYHIP	2.58e-07
TBC1D22B	2.58e-07
SOSTDC1	2.59e-07
UPF3B	2.6e-07
PHF15	2.61e-07
SPARCL1	2.61e-07
FLJ40298	2.62e-07
SH3GLB2	2.62e-07
TRDMT1	2.63e-07
ZNF462	2.63e-07
CBFA2T3	2.63e-07
COG7	2.64e-07
COL27A1	2.64e-07
PCTK1	2.67e-07
CCND1	2.72e-07
ZNF621	2.73e-07
TSPO	2.76e-07
HSPA12A	2.78e-07
LPXN	2.78e-07
OR10A5	2.79e-07
SERBP1	2.79e-07
LPIN1	2.79e-07
CRBN	2.83e-07
GCNT2	2.85e-07
SLC16A1	2.85e-07
C15orf52	2.86e-07
LRRC16	2.86e-07
TP53BP1	2.88e-07
EPHA2	2.89e-07
LOC203547	2.9e-07
MME	2.9e-07
IL2RG	2.93e-07
DERL1	2.93e-07
PEX19	2.93e-07
TNFRSF21	2.93e-07
ADAMTS2	2.94e-07
C9orf150	2.95e-07
C9orf98	2.96e-07
SNX1	2.96e-07
BTBD3	2.96e-07
ROPN1L	2.97e-07
SNED1	3e-07
RBKS	3e-07
CLASP2	3e-07
SYT9	3.01e-07
TNNI2	3.01e-07
CDC14B	3.02e-07
HPN	3.03e-07
PLEKHO1	3.06e-07
MARVELD2	3.06e-07
ASNS	3.07e-07
HEATR1	3.07e-07
INDO	3.07e-07
PTPRG	3.08e-07
RAD50	3.08e-07
AMN1	3.09e-07
VPS37B	3.09e-07
TNFSF14	3.1e-07
DAK	3.13e-07
RAP2B	3.13e-07
IGF2BP2	3.13e-07
PKMYT1	3.17e-07
NRTN	3.17e-07
TMEM171	3.19e-07
INA	3.24e-07
WDR7	3.26e-07
PVRL2	3.26e-07
CREB3L2	3.26e-07
FAM102A	3.29e-07
DIS3L	3.3e-07
DCBLD2	3.3e-07
RPS19BP1	3.33e-07
RNASEL	3.34e-07
CAPN3	3.36e-07
LARP5	3.36e-07
LCK	3.36e-07
PTPRN2	3.37e-07
FLJ10292	3.37e-07
NARF	3.4e-07
DDX49	3.41e-07
MMP28	3.41e-07
ZNF345	3.44e-07
FAM62C	3.46e-07
PSRC1	3.48e-07
DGKG	3.49e-07
SPEG	3.51e-07
KCMF1	3.52e-07
ABBA-1	3.55e-07
LOC126075	3.55e-07
KCNK12	3.56e-07
TTC19	3.59e-07
MFSD5	3.6e-07
LSM7	3.6e-07
PNRC1	3.61e-07
PPP1R8	3.62e-07
ACSM1	3.63e-07
FLJ36031	3.63e-07
TRIM69	3.64e-07
FXYD5	3.65e-07
TSPAN33	3.67e-07
ZIC1	3.7e-07
CLK4	3.72e-07
RASD2	3.76e-07
AKAP9	3.77e-07
SEC14L4	3.77e-07
NME3	3.77e-07
FAM101A	3.79e-07
ATF4	3.79e-07
H1FOO	3.8e-07
HGF	3.83e-07
DHTKD1	3.83e-07
KIAA1632	3.84e-07
ITPK1	3.85e-07
ETNK2	3.86e-07
DNAJC1	3.88e-07
MGAT1	3.88e-07
SORD	3.9e-07
RBJ	3.91e-07
C1QTNF7	3.91e-07
COQ4	3.92e-07
TIMM50	3.93e-07
HAO1	3.95e-07
ZSCAN2	3.98e-07
KRTAP11-1	4.02e-07
RAGE	4.04e-07
FBLN1	4.04e-07
GABRP	4.08e-07
KIF18A	4.09e-07
KLRG2	4.1e-07
KIR3DL1	4.1e-07
CXCL1	4.1e-07
IL2RA	4.14e-07
SLC45A3	4.15e-07
SPR	4.18e-07
ADRBK1	4.19e-07
HS1BP3	4.21e-07
CPLX1	4.23e-07
SLTM	4.24e-07
TAF7L	4.27e-07
NAT2	4.27e-07
COL6A3	4.3e-07
ALG3	4.31e-07
CLIC6	4.31e-07
S100A2	4.32e-07
SRPX2	4.32e-07
LOC388335	4.35e-07
OLFML2B	4.35e-07
POLM	4.36e-07
PRRT3	4.37e-07
ZNF174	4.38e-07
SCPEP1	4.42e-07
ATAD5	4.43e-07
C12orf49	4.44e-07
TMC8	4.5e-07
LOC541471	4.5e-07
MAL	4.5e-07
C10orf30	4.5e-07
SYCN	4.52e-07
CYP4Z1	4.54e-07
HCST	4.57e-07
TEAD4	4.58e-07
PRSS35	4.6e-07
MATN2	4.62e-07
MPP7	4.64e-07
MYST4	4.65e-07
SMG5	4.69e-07
AGBL2	4.7e-07
DCUN1D1	4.7e-07
C1orf52	4.71e-07
RAB11FIP3	4.71e-07
FAM57B	4.74e-07
CCDC56	4.82e-07
MBNL1	4.83e-07
PCDH1	4.85e-07
GFI1	4.85e-07
GSTM2	4.86e-07
UBXD4	4.87e-07
XPOT	4.87e-07
FOLR3	4.89e-07
QDPR	4.9e-07
CA13	4.92e-07
LRRN3	4.93e-07
PRB2	4.93e-07
FBLN5	4.98e-07
SKP1A	4.98e-07
MXRA5	4.99e-07
KRT6C	5.01e-07
HEMK1	5.01e-07
ANP32B	5.03e-07
FREM1	5.03e-07
IL13RA1	5.04e-07
CLIC4	5.05e-07
MARCO	5.09e-07
GPR64	5.11e-07
CBS	5.12e-07
STAT4	5.14e-07
TMEM158	5.15e-07
GRP	5.19e-07
PYHIN1	5.2e-07
KRT6A	5.21e-07
TLR1	5.25e-07
CRLF1	5.28e-07
PSTPIP1	5.29e-07
C11orf60	5.3e-07
CMAS	5.3e-07
PRDM1	5.31e-07
MGC14376	5.31e-07
B3GNT3	5.34e-07
RHCG	5.37e-07
SYTL2	5.39e-07
SEC16A	5.41e-07
DDX39	5.41e-07
LRRC33	5.42e-07
F2RL2	5.43e-07
FRZB	5.44e-07
C10orf54	5.44e-07
ABCC13	5.44e-07
ITGB7	5.45e-07
UNC93B1	5.46e-07
FBXO5	5.47e-07
LTV1	5.48e-07
TES	5.5e-07
CLEC7A	5.54e-07
ABCB1	5.55e-07
RP4-692D3.1	5.55e-07
IFI30	5.55e-07
IMPDH2	5.58e-07
SRC	5.59e-07
COL5A1	5.59e-07
EGLN1	5.63e-07
BAIAP2	5.64e-07
IL15RA	5.66e-07
PSMB5	5.67e-07
HPCAL1	5.69e-07
C7	5.7e-07
SLAIN2	5.73e-07
PGDS	5.76e-07
STARD13	5.76e-07
ULBP3	5.76e-07
BCAR3	5.78e-07
TMEM39B	5.78e-07
TSHZ2	5.8e-07
FLJ10081	5.84e-07
P18SRP	5.85e-07
WNK4	5.89e-07
TM9SF1	5.91e-07
AMPH	5.91e-07
METT5D1	5.92e-07
ZNF239	5.92e-07
ISOC1	5.95e-07
TNFRSF8	5.99e-07
LOC162073	5.99e-07
MCM2	6e-07
DNAJA4	6e-07
LAMB2	6.01e-07
IKBKB	6.04e-07
P2RY6	6.08e-07
SMOC1	6.08e-07
SLC26A2	6.12e-07
MAG	6.13e-07
FOXQ1	6.13e-07
C1orf56	6.14e-07
PLS3	6.2e-07
BIN2	6.2e-07
TNNT3	6.22e-07
CDH11	6.23e-07
LTBP2	6.24e-07
C2orf59	6.25e-07
SLC19A1	6.28e-07
SIGIRR	6.29e-07
MAP2K5	6.3e-07
SLC38A6	6.31e-07
CCPG1	6.32e-07
TMBIM4	6.33e-07
TTL	6.34e-07
GRHL1	6.34e-07
CHST2	6.35e-07
PTPRB	6.41e-07
RAB11A	6.42e-07
ZNF750	6.46e-07
NP	6.46e-07
ANUBL1	6.49e-07
LRRC32	6.51e-07
C5orf26	6.54e-07
RP5-1022P6.2	6.61e-07
CPA3	6.62e-07
SPEF1	6.63e-07
CEACAM20	6.66e-07
SLIC1	6.68e-07
MGC10981	6.71e-07
PRSS33	6.72e-07
RBM28	6.73e-07
HSPB1	6.74e-07
SEMA5A	6.75e-07
TOX3	6.76e-07
FLJ20489	6.78e-07
CCDC14	6.78e-07
MIR16	6.83e-07
P2RY12	6.85e-07
CPT1A	6.88e-07
TNAP	6.89e-07
MAP2K1IP1	6.9e-07
AK5	6.92e-07
TMC4	6.99e-07
C10orf83	7.02e-07
PTAFR	7.05e-07
PDIA6	7.09e-07
CEP170	7.11e-07
ANKRD15	7.14e-07
SVIL	7.15e-07
CHST6	7.16e-07
S100A4	7.2e-07
MSRB2	7.21e-07
CDK7	7.21e-07
GNB1L	7.21e-07
PRAME	7.23e-07
CPXM1	7.28e-07
KIF13B	7.29e-07
GLCCI1	7.3e-07
AMIGO2	7.31e-07
NMI	7.34e-07
FAM104A	7.35e-07
ST5	7.39e-07
GALNT3	7.4e-07
RHBDF2	7.41e-07
ATP1A2	7.45e-07
TRIM58	7.45e-07
C8orf79	7.46e-07
SEPSECS	7.5e-07
PSORS1C2	7.52e-07
PLA2G4F	7.53e-07
EGFL6	7.64e-07
PPAP2B	7.68e-07
KCTD12	7.7e-07
ITIH5	7.79e-07
GINS1	7.82e-07
PIK3CD	7.83e-07
RAMP2	7.84e-07
NPC2	7.84e-07
LALBA	7.86e-07
CCDC44	7.93e-07
ZNF484	7.93e-07
POU6F1	8e-07
NCAPH2	8.03e-07
CPEB4	8.19e-07
GARS	8.23e-07
OR2T11	8.23e-07
GBP6	8.24e-07
RIPK2	8.27e-07
[truncated: 15,814 more rows]

## Sheet: BRCA_DNA methylation
cg14324838	1.53e-25
cg10173075	1.13e-23
cg16193203	1.63e-23
cg10726357	2.42e-23
cg15227610	7.19e-22
cg10334928	9.35e-22
cg25431974	2.74e-21
cg02932167	7.34e-21
cg17095936	1.64e-20
cg03490200	1.06e-19
cg07456201	1.16e-19
cg07440877	1.18e-19
cg21129531	1.51e-19
cg14483391	1.63e-19
cg12376406	2.05e-19
cg09088193	3.14e-19
cg08057475	3.45e-19
cg14023451	3.69e-19
cg22506453	3.88e-19
cg04457051	7.44e-19
cg22740835	7.89e-19
cg02553486	9.28e-19
cg21944455	1.02e-18
cg01965939	1.02e-18
cg10732834	1.29e-18
cg25932713	1.33e-18
cg24793265	1.37e-18
cg07753644	1.53e-18
cg21488617	1.59e-18
cg19224278	1.97e-18
cg03874127	2.08e-18
cg20955688	2.56e-18
cg01739167	3.23e-18
cg27159719	3.6e-18
cg19466563	3.91e-18
cg22165175	4.39e-18
cg02399455	5.26e-18
cg15046693	6.16e-18
cg00556408	1.22e-17
cg08658594	1.42e-17
cg18752854	1.44e-17
cg00237010	1.5e-17
cg23191950	1.82e-17
cg00673191	2.53e-17
cg15459773	3.01e-17
cg04037952	4.19e-17
cg08835688	4.35e-17
cg25682080	5.06e-17
cg09113530	6.41e-17
cg14652095	1.04e-16
cg20980592	1.1e-16
cg01430430	1.13e-16
cg05982504	1.38e-16
cg25152942	2.49e-16
cg12864581	2.52e-16
cg02643667	3.03e-16
cg08013810	4.23e-16
cg00633969	4.61e-16
cg01017147	5.02e-16
cg01324261	6.2e-16
cg03430998	6.23e-16
cg25948180	6.46e-16
cg14385738	7.08e-16
cg15830940	9.49e-16
cg18328334	9.99e-16
cg14686321	1.02e-15
cg10305797	1.08e-15
cg02657438	1.11e-15
cg23240895	1.14e-15
cg05055150	1.2e-15
cg11928198	1.25e-15
cg18705067	1.26e-15
cg11297236	1.38e-15
cg26918728	1.8e-15
cg22252999	1.88e-15
cg14367014	2.4e-15
cg26091981	2.75e-15
cg04806409	3.24e-15
cg03459809	3.31e-15
cg04375036	3.51e-15
cg12274479	3.97e-15
cg16150435	4.51e-15
cg08244028	5.16e-15
cg10707565	5.34e-15
cg19881895	5.55e-15
cg01767116	5.68e-15
cg00916635	5.94e-15
cg05656180	6.38e-15
cg07935264	6.6e-15
cg18493147	7.27e-15
cg02100848	8.12e-15
cg02671171	8.24e-15
cg23352695	9.21e-15
cg00214794	9.72e-15
cg19945840	1.12e-14
cg24512973	1.29e-14
cg11037787	1.3e-14
cg25511807	1.36e-14
cg26530341	1.37e-14
cg20721467	1.67e-14
cg11203041	1.78e-14
cg03301801	2.02e-14
cg06415153	2.06e-14
cg25769980	2.16e-14
cg19630689	2.32e-14
cg08887581	2.45e-14
cg18390025	2.48e-14
cg13271951	2.5e-14
cg08536841	2.77e-14
cg19589427	2.79e-14
cg12682367	2.81e-14
cg27653134	2.9e-14
cg16715722	3.1e-14
cg27550918	4.1e-14
cg04756629	4.14e-14
cg24579667	4.2e-14
cg05089968	4.65e-14
cg13474734	4.8e-14
cg11547724	5.02e-14
cg07237830	5.08e-14
cg07498879	5.49e-14
cg10275770	5.8e-14
cg20630151	5.94e-14
cg21120249	6.41e-14
cg11804789	6.84e-14
cg06277657	7.86e-14
cg04180953	8.46e-14
cg14271690	9.05e-14
cg16301617	9.55e-14
cg13007988	1.06e-13
cg25167447	1.15e-13
cg14818279	1.24e-13
cg26292028	1.25e-13
cg12069309	1.29e-13
cg11398517	1.37e-13
cg14375111	1.44e-13
cg18085435	1.53e-13
cg00294382	1.55e-13
cg06074920	1.6e-13
cg22692158	1.72e-13
cg21949305	1.89e-13
cg19685066	1.96e-13
cg09195271	1.99e-13
cg17439694	2.03e-13
cg05246522	2.08e-13
cg19353006	2.36e-13
cg07211259	2.38e-13
cg26065841	2.54e-13
cg05619712	2.87e-13
cg20583073	2.92e-13
cg03625911	3.09e-13
cg22566906	3.16e-13
cg07080946	3.2e-13
cg26096837	3.29e-13
cg26323655	3.36e-13
cg10618882	3.43e-13
cg26154999	3.59e-13
cg01514487	3.85e-13
cg26293512	4.36e-13
cg22681784	4.57e-13
cg06827038	4.84e-13
cg23037403	5.05e-13
cg01109219	5.13e-13
cg20324165	5.64e-13
cg09793866	6.21e-13
cg04717045	6.52e-13
cg26245202	7.8e-13
cg23871659	8.52e-13
cg05056120	8.63e-13
cg12955127	8.72e-13
cg12836863	8.88e-13
cg03483626	9.42e-13
cg20579480	9.56e-13
cg05798712	1.09e-12
cg26803305	1.09e-12
cg07572435	1.11e-12
cg06363129	1.28e-12
cg18575221	1.3e-12
cg01356829	1.35e-12
cg17950095	1.39e-12
cg06238491	1.52e-12
cg18129786	1.53e-12
cg17542495	1.62e-12
cg17482740	1.7e-12
cg15210427	1.7e-12
cg23391785	1.99e-12
cg10315334	2.03e-12
cg17258195	2.06e-12
cg00619207	2.16e-12
cg13702536	2.34e-12
cg21652012	2.41e-12
cg21306775	2.48e-12
cg11051139	2.76e-12
cg23704362	3.05e-12
cg00840403	3.43e-12
cg10801369	3.51e-12
cg04464446	3.58e-12
cg24754277	3.73e-12
cg23178308	3.73e-12
cg24516901	4.03e-12
cg02149446	4.1e-12
cg15037004	4.17e-12
cg00839584	4.19e-12
cg02805028	4.29e-12
cg22598563	4.37e-12
cg18712919	4.4e-12
cg11435943	4.63e-12
cg05535113	4.66e-12
cg03665785	4.78e-12
cg17812431	4.85e-12
cg13997435	5.01e-12
cg01216369	5.01e-12
cg02377083	5.07e-12
cg25764191	5.36e-12
cg12343638	5.75e-12
cg03222066	5.79e-12
cg20789824	6.85e-12
cg03954858	7.59e-12
cg20437604	7.83e-12
cg21229055	8.05e-12
cg04636557	8.19e-12
cg22828602	8.37e-12
cg06614002	8.59e-12
cg12640109	8.76e-12
cg26927807	8.9e-12
cg23651356	9.02e-12
cg02473123	9.55e-12
cg01623438	9.71e-12
cg19530885	9.91e-12
cg24877842	9.92e-12
cg26385743	1.04e-11
cg06946880	1.04e-11
cg14911395	1.07e-11
cg27652350	1.18e-11
cg15625636	1.2e-11
cg12770741	1.27e-11
cg19257200	1.28e-11
cg17207590	1.39e-11
cg09640202	1.4e-11
cg22920417	1.41e-11
cg08314660	1.42e-11
cg15350036	1.44e-11
cg20764656	1.45e-11
cg04098585	1.51e-11
cg01835489	1.51e-11
cg01507173	1.58e-11
cg22988566	1.58e-11
cg05564266	1.58e-11
cg00995520	1.61e-11
cg06144905	1.73e-11
cg04345475	1.75e-11
cg02077702	1.8e-11
cg21723486	1.84e-11
cg02723533	1.87e-11
cg24477567	1.87e-11
cg26227005	1.87e-11
cg23181170	1.94e-11
cg14607642	1.98e-11
cg13144783	2.16e-11
cg01390445	2.23e-11
cg03355526	2.25e-11
cg08251399	2.27e-11
cg04541607	2.27e-11
cg22319147	2.46e-11
cg14297029	2.51e-11
cg24480859	2.55e-11
cg26206598	2.66e-11
cg11639651	2.7e-11
cg25915982	2.82e-11
cg12611860	2.97e-11
cg17786776	3.17e-11
cg07156669	3.17e-11
cg04008913	3.74e-11
cg03366382	3.95e-11
cg07899016	3.96e-11
cg03292149	3.99e-11
cg00143376	3.99e-11
cg27126442	4.09e-11
cg04616566	4.13e-11
cg23519022	4.37e-11
cg24824840	4.7e-11
cg00563845	4.73e-11
cg21194776	4.78e-11
cg09637363	5.06e-11
cg13560436	5.25e-11
cg12793610	5.64e-11
cg25141490	5.87e-11
cg26799474	6.01e-11
cg10968815	6.06e-11
cg10212621	6.13e-11
cg10983208	6.21e-11
cg00016968	6.24e-11
cg19904463	6.35e-11
cg04689061	6.46e-11
cg10071275	6.65e-11
cg24408313	6.67e-11
cg25193494	6.69e-11
cg11072113	6.98e-11
cg20145360	7.06e-11
cg05113558	7.32e-11
cg15840985	7.8e-11
cg19510698	7.91e-11
cg21995126	8.49e-11
cg11911951	8.51e-11
cg26143719	8.72e-11
cg19579782	8.81e-11
cg14472601	8.9e-11
cg25219333	8.94e-11
cg01103730	9.02e-11
cg21602160	9.41e-11
cg04323365	9.76e-11
cg21201572	9.8e-11
cg19408398	9.85e-11
cg16983159	9.86e-11
cg21137417	1e-10
cg05730092	1.01e-10
cg26928972	1.02e-10
cg16377880	1.02e-10
cg22959932	1.04e-10
cg19601035	1.15e-10
cg14451276	1.15e-10
cg00447208	1.18e-10
cg21968796	1.18e-10
cg01335367	1.19e-10
cg11719784	1.26e-10
cg16379513	1.27e-10
cg11304234	1.29e-10
cg25268718	1.3e-10
cg13781408	1.37e-10
cg23732024	1.38e-10
cg07732037	1.46e-10
cg17568996	1.49e-10
cg25370441	1.51e-10
cg07476030	1.52e-10
cg20654468	1.55e-10
cg12278770	1.58e-10
cg21706946	1.59e-10
cg22168676	1.62e-10
cg08016363	1.64e-10
cg21494776	1.68e-10
cg02131995	1.78e-10
cg21475402	1.78e-10
cg16990174	1.81e-10
cg06362985	1.89e-10
cg27442349	1.91e-10
cg19208681	1.98e-10
cg26511075	2.04e-10
cg21909391	2.06e-10
cg14036856	2.35e-10
cg24816455	2.36e-10
cg16772514	2.36e-10
cg02595219	2.41e-10
cg03003745	2.44e-10
cg20162146	2.52e-10
cg27390220	2.6e-10
cg25336198	2.64e-10
cg16077929	2.66e-10
cg11801011	2.66e-10
cg10590292	2.77e-10
cg11802013	2.82e-10
cg00138126	2.89e-10
cg05517572	2.98e-10
cg18542098	3.21e-10
cg00499822	3.21e-10
cg22322184	3.22e-10
cg27305662	3.27e-10
cg01058368	3.28e-10
cg25417405	3.31e-10
cg09872616	3.33e-10
cg09424896	3.4e-10
cg03852144	3.44e-10
cg05976074	3.48e-10
cg08030082	3.5e-10
cg16632715	3.55e-10
cg02537838	3.58e-10
cg15914863	3.6e-10
cg15156367	3.77e-10
cg08377000	3.86e-10
cg25195673	3.92e-10
cg20427865	4.03e-10
cg12949760	4.13e-10
cg26738080	4.13e-10
cg05163057	4.19e-10
cg20692569	4.19e-10
cg03630088	4.41e-10
cg26025891	4.42e-10
cg22074666	4.44e-10
cg23316360	4.56e-10
cg20988616	4.6e-10
cg23093496	4.67e-10
cg09878269	4.69e-10
cg20442697	4.74e-10
cg02633817	5.09e-10
cg21663431	5.09e-10
cg27035169	5.11e-10
cg10528989	5.2e-10
cg18239253	5.23e-10
cg09134726	5.29e-10
cg07705908	5.37e-10
cg21022247	5.4e-10
cg03503295	5.49e-10
cg16772207	5.7e-10
cg24269657	5.74e-10
cg22054191	5.83e-10
cg02600394	5.9e-10
cg26895595	6.18e-10
cg13521229	6.33e-10
cg11004890	6.46e-10
cg00199549	6.49e-10
cg02351381	6.7e-10
cg27491887	6.85e-10
cg22305782	6.94e-10
cg13797282	6.94e-10
cg12108912	6.97e-10
cg01580568	7e-10
cg14982472	7.04e-10
cg24611092	7.66e-10
cg05861567	7.74e-10
cg24928687	7.88e-10
cg00698688	7.92e-10
cg26185508	7.96e-10
cg10643489	8.04e-10
cg01493517	8.06e-10
cg03996822	8.13e-10
cg18085517	8.15e-10
cg00448720	8.44e-10
cg06022562	8.49e-10
cg06154597	8.51e-10
cg02717866	8.55e-10
cg05681757	8.8e-10
cg04275881	9.09e-10
cg01240931	9.16e-10
cg12387247	9.2e-10
cg15798153	9.35e-10
cg20895028	9.7e-10
cg02332492	1.01e-09
cg21832243	1.01e-09
cg03775123	1.02e-09
cg04435420	1.04e-09
cg15275890	1.05e-09
cg23968383	1.06e-09
cg02170525	1.06e-09
cg13081704	1.1e-09
cg17788013	1.11e-09
cg26259865	1.16e-09
cg26738010	1.17e-09
cg21578541	1.24e-09
cg12461141	1.26e-09
cg05109049	1.26e-09
cg09059945	1.3e-09
cg24506604	1.31e-09
cg13928306	1.32e-09
cg27015047	1.33e-09
cg19246110	1.36e-09
cg00169548	1.38e-09
cg17480438	1.47e-09
cg15583072	1.47e-09
cg18042806	1.49e-09
cg07426960	1.49e-09
cg25692323	1.52e-09
cg00935364	1.55e-09
cg11295113	1.56e-09
cg26018901	1.57e-09
cg15188688	1.6e-09
cg23855093	1.6e-09
cg13991233	1.61e-09
cg27341860	1.66e-09
cg15352829	1.76e-09
cg19283196	1.76e-09
cg04915566	1.78e-09
cg03534410	1.79e-09
cg21250978	1.79e-09
cg20973210	1.81e-09
cg13625403	1.86e-09
cg06690548	1.88e-09
cg21271753	1.92e-09
cg06119575	1.95e-09
cg26563737	1.98e-09
cg07974891	2.01e-09
cg01260219	2.01e-09
cg17518965	2.04e-09
cg13688966	2.06e-09
cg12265829	2.1e-09
cg13201322	2.12e-09
cg08659707	2.16e-09
cg08077673	2.16e-09
cg09845785	2.28e-09
cg08917718	2.35e-09
cg24835159	2.41e-09
cg08343834	2.43e-09
cg01182697	2.54e-09
cg25341653	2.63e-09
cg21745164	2.66e-09
cg00333226	2.68e-09
cg03815350	2.75e-09
cg16581199	2.77e-09
cg24010336	2.88e-09
cg22325703	2.96e-09
cg24088438	2.98e-09
cg04245402	2.99e-09
cg25226014	3.07e-09
cg17936488	3.09e-09
cg25598083	3.09e-09
cg11761535	3.11e-09
cg02885771	3.11e-09
cg23654219	3.12e-09
cg01980637	3.12e-09
cg13307384	3.15e-09
cg24838010	3.2e-09
cg13449372	3.24e-09
cg22424746	3.34e-09
cg18408487	3.36e-09
cg22441882	3.4e-09
cg04378886	3.4e-09
cg15060813	3.44e-09
cg23124451	3.46e-09
cg07705835	3.48e-09
cg05158615	3.48e-09
cg07634191	3.51e-09
cg09037813	3.54e-09
cg04001668	3.56e-09
cg04513422	3.6e-09
cg00480115	3.61e-09
cg00404599	3.62e-09
cg15518950	3.62e-09
cg21096399	3.64e-09
cg26285698	3.71e-09
cg08615333	3.77e-09
cg26683005	3.93e-09
cg12447832	3.95e-09
cg12285118	3.96e-09
cg03569637	3.99e-09
cg20862496	3.99e-09
cg02516189	4.01e-09
cg21624359	4.24e-09
cg03139377	4.3e-09
cg00953256	4.42e-09
cg21459867	4.43e-09
cg16615211	4.48e-09
cg03521113	4.5e-09
cg15544036	4.55e-09
cg09624565	4.58e-09
cg20775254	4.62e-09
cg13765961	4.67e-09
cg07958192	4.83e-09
cg27625732	4.86e-09
cg20289949	4.89e-09
cg19370284	5.05e-09
cg07409200	5.07e-09
cg16545079	5.12e-09
cg25942450	5.17e-09
cg23642747	5.22e-09
cg26570233	5.24e-09
cg16749578	5.29e-09
cg00363813	5.32e-09
cg17589341	5.38e-09
cg16927606	5.41e-09
cg13439730	5.5e-09
cg26661623	5.55e-09
cg05208153	5.64e-09
cg14721213	5.67e-09
cg21342728	5.75e-09
cg21550442	5.79e-09
cg09150232	5.86e-09
cg27412093	5.87e-09
cg09656934	6.01e-09
cg25725843	6.09e-09
cg26531804	6.34e-09
cg04347447	6.54e-09
cg03565081	6.57e-09
cg13643585	6.64e-09
cg06183267	6.8e-09
cg12014417	6.86e-09
cg17410236	6.95e-09
cg01095482	7.13e-09
cg03872376	7.13e-09
cg13553455	7.13e-09
cg09424308	7.35e-09
cg21898046	7.39e-09
cg27210390	7.56e-09
cg13587552	7.62e-09
cg09954385	7.71e-09
cg13633560	7.81e-09
cg01408558	7.82e-09
cg02910574	7.87e-09
cg16076328	7.99e-09
cg08209133	8e-09
cg02329886	8.01e-09
cg16708281	8.07e-09
cg06150803	8.1e-09
cg15746719	8.37e-09
cg06665322	8.57e-09
cg02724472	8.57e-09
cg13084525	8.62e-09
cg01593385	8.62e-09
cg18055007	8.77e-09
cg07657236	8.9e-09
cg03242666	8.9e-09
cg19355190	8.96e-09
cg03782727	9.03e-09
cg21615663	9.14e-09
cg10362475	9.17e-09
cg20016416	9.19e-09
cg14127659	9.33e-09
cg15626350	9.38e-09
cg03112433	9.67e-09
cg22972055	9.86e-09
cg18382305	1.01e-08
cg18081258	1.01e-08
cg14409958	1.03e-08
cg26624134	1.03e-08
cg00350296	1.04e-08
cg16609957	1.05e-08
cg10376763	1.06e-08
cg26589285	1.06e-08
cg27449489	1.08e-08
cg16509569	1.08e-08
cg24712395	1.11e-08
cg23741330	1.12e-08
cg15210999	1.12e-08
cg20622019	1.13e-08
cg09205751	1.14e-08
cg18632631	1.15e-08
cg03977657	1.18e-08
cg25720804	1.21e-08
cg12177677	1.21e-08
cg06465194	1.24e-08
cg24147596	1.25e-08
cg20904010	1.27e-08
cg04030848	1.27e-08
cg24010952	1.3e-08
cg21307628	1.31e-08
cg19761273	1.32e-08
cg06436504	1.32e-08
cg11668844	1.32e-08
cg03104936	1.34e-08
cg18988110	1.35e-08
cg13673514	1.35e-08
cg26599006	1.35e-08
cg09628707	1.36e-08
cg08097882	1.36e-08
cg11630392	1.37e-08
cg13760253	1.4e-08
cg22780475	1.4e-08
cg24914244	1.41e-08
cg18565355	1.41e-08
cg05823029	1.44e-08
cg12718440	1.44e-08
cg23797100	1.45e-08
cg06488505	1.47e-08
cg15046675	1.49e-08
cg16761581	1.51e-08
cg20938359	1.51e-08
cg21596858	1.56e-08
cg00328227	1.57e-08
cg17122311	1.58e-08
cg02237119	1.59e-08
cg24607535	1.59e-08
cg17826679	1.61e-08
cg00859655	1.62e-08
cg05342835	1.63e-08
cg25813714	1.65e-08
cg12894126	1.66e-08
cg14472778	1.67e-08
cg14959707	1.68e-08
cg03866607	1.68e-08
cg19456540	1.73e-08
cg00451635	1.74e-08
cg15555014	1.81e-08
cg02589695	1.84e-08
cg15238200	1.85e-08
cg25781162	1.87e-08
cg20029201	1.91e-08
cg01753375	1.93e-08
cg27285599	1.95e-08
cg16779976	1.97e-08
cg17607231	1.99e-08
cg17142183	2.04e-08
cg18515587	2.05e-08
cg14196790	2.07e-08
cg03776060	2.07e-08
cg24765446	2.09e-08
cg14137939	2.1e-08
cg24392574	2.18e-08
cg10878307	2.22e-08
cg26647600	2.27e-08
cg12317456	2.3e-08
cg06454084	2.31e-08
cg17903316	2.35e-08
cg01830294	2.38e-08
cg26617508	2.38e-08
cg05483509	2.39e-08
cg14107638	2.39e-08
cg04303901	2.41e-08
cg15945754	2.44e-08
cg20610181	2.46e-08
cg26259363	2.46e-08
cg03264209	2.49e-08
cg20837735	2.5e-08
cg20217872	2.52e-08
cg18917378	2.53e-08
cg26160573	2.54e-08
cg10923408	2.58e-08
cg09902130	2.66e-08
cg03876618	2.67e-08
cg24290574	2.71e-08
cg01112778	2.73e-08
cg19258882	2.73e-08
cg17067993	2.75e-08
cg19237879	2.75e-08
cg16332224	2.77e-08
cg20366832	2.83e-08
cg01777397	2.84e-08
cg20178764	2.84e-08
cg27440834	2.85e-08
cg05184394	2.88e-08
cg18023724	2.9e-08
cg23663332	2.95e-08
cg24641737	3e-08
cg12491659	3.05e-08
cg08775230	3.15e-08
cg25375764	3.17e-08
cg24495017	3.24e-08
cg15457899	3.31e-08
cg08411049	3.32e-08
cg15551881	3.33e-08
cg09001777	3.33e-08
cg06899329	3.34e-08
cg02022375	3.36e-08
cg04528819	3.38e-08
cg00278366	3.38e-08
cg05193832	3.4e-08
cg12408911	3.46e-08
cg10883352	3.47e-08
cg01546046	3.49e-08
cg13214422	3.53e-08
cg02085507	3.53e-08
cg25645462	3.53e-08
cg06661994	3.53e-08
cg10670077	3.56e-08
cg24855780	3.59e-08
cg20981615	3.59e-08
cg19252956	3.63e-08
cg09307264	3.67e-08
cg25908985	3.69e-08
cg09440340	3.93e-08
cg09686308	4.06e-08
cg25683185	4.06e-08
cg26521448	4.14e-08
cg26668713	4.24e-08
cg05461841	4.31e-08
cg09106999	4.35e-08
cg20134151	4.39e-08
cg09009111	4.39e-08
cg12941931	4.47e-08
cg26365854	4.47e-08
cg03958979	4.48e-08
cg01119135	4.49e-08
cg19764555	4.5e-08
cg13062935	4.5e-08
cg23131777	4.5e-08
cg07349094	4.58e-08
cg04032226	4.62e-08
cg24237576	4.68e-08
cg00188348	4.79e-08
cg13038560	4.84e-08
cg13821008	4.87e-08
cg19612574	4.94e-08
cg06874144	4.94e-08
cg23303408	5e-08
cg18403361	5.05e-08
cg01459162	5.05e-08
cg03580247	5.06e-08
cg10986043	5.09e-08
cg12884406	5.09e-08
cg15691199	5.18e-08
cg15652212	5.23e-08
cg05225996	5.27e-08
cg15670863	5.29e-08
cg09473585	5.38e-08
cg05485060	5.39e-08
cg24988345	5.51e-08
cg18741908	5.53e-08
cg02838492	5.66e-08
cg07237939	5.7e-08
cg09440243	5.77e-08
cg12610070	5.91e-08
cg25182621	5.93e-08
cg13950558	5.98e-08
cg19686152	6.18e-08
cg17582777	6.2e-08
cg12821724	6.21e-08
cg06800962	6.23e-08
cg21468416	6.23e-08
cg22233974	6.26e-08
cg08872742	6.34e-08
cg07360692	6.43e-08
cg18735146	6.44e-08
cg12473775	6.54e-08
cg19352038	6.54e-08
cg21022395	6.6e-08
cg09837648	6.66e-08
cg14120436	6.73e-08
cg26848126	6.75e-08
cg04790874	6.81e-08
cg20209009	6.82e-08
cg21126707	6.83e-08
cg06263943	6.85e-08
cg02554564	6.92e-08
cg27067621	7.07e-08
cg19514469	7.13e-08
cg10559803	7.25e-08
cg24235037	7.28e-08
cg20582779	7.37e-08
cg20322977	7.41e-08
cg03938043	7.41e-08
cg09152089	7.47e-08
cg01618851	7.54e-08
cg08719486	7.7e-08
cg16862361	7.76e-08
cg13883681	7.88e-08
cg27648946	7.91e-08
cg06806711	7.98e-08
cg25226247	8.06e-08
cg01772980	8.12e-08
cg14296374	8.17e-08
cg11511443	8.23e-08
cg16046376	8.34e-08
cg12717594	8.37e-08
cg14093936	8.45e-08
cg27631817	8.5e-08
cg09243900	8.6e-08
cg07973967	8.76e-08
cg02238826	8.79e-08
cg08268099	8.93e-08
cg24986868	9.15e-08
cg19614321	9.43e-08
cg19663795	9.66e-08
cg04515986	9.79e-08
cg02704907	9.94e-08
cg07423149	1e-07
cg24210717	1e-07
cg25182523	1.01e-07
cg16714091	1.01e-07
cg19654437	1.01e-07
cg02119982	1.02e-07
cg24365867	1.03e-07
cg20891301	1.03e-07
cg18956481	1.08e-07
cg03679305	1.08e-07
cg14688272	1.09e-07
cg14117297	1.09e-07
cg26189983	1.1e-07
cg10451565	1.1e-07
cg04057106	1.11e-07
cg16979445	1.11e-07
cg19728382	1.11e-07
cg00931491	1.11e-07
cg04184278	1.13e-07
cg00987379	1.13e-07
cg27182761	1.13e-07
cg10237469	1.14e-07
cg11108890	1.15e-07
cg06100324	1.16e-07
cg21038703	1.16e-07
cg22294908	1.17e-07
cg27196745	1.17e-07
cg07337598	1.18e-07
cg14047008	1.18e-07
cg11600161	1.18e-07
cg20678353	1.19e-07
cg02682905	1.19e-07
cg13300756	1.23e-07
cg21215336	1.24e-07
cg04458548	1.24e-07
cg25866075	1.25e-07
cg18192417	1.27e-07
cg19580810	1.28e-07
cg02727423	1.28e-07
cg08367223	1.3e-07
cg05719902	1.3e-07
cg07073964	1.3e-07
cg05208878	1.31e-07
cg19423196	1.32e-07
cg14163776	1.35e-07
cg14679202	1.35e-07
cg26312920	1.35e-07
cg22628873	1.36e-07
cg03962522	1.36e-07
cg09582042	1.37e-07
cg19453250	1.4e-07
cg16478792	1.41e-07
cg02988947	1.42e-07
cg20695587	1.43e-07
cg26852159	1.44e-07
cg12556134	1.44e-07
cg11375102	1.44e-07
cg27634151	1.45e-07
cg05573563	1.45e-07
cg25162794	1.46e-07
cg24352688	1.48e-07
cg10978346	1.49e-07
cg01346718	1.5e-07
cg13179915	1.52e-07
cg15501381	1.55e-07
cg18618334	1.55e-07
cg22082462	1.55e-07
cg07832674	1.55e-07
cg02912041	1.56e-07
cg19899882	1.59e-07
cg07042144	1.59e-07
cg23773532	1.6e-07
cg06563300	1.62e-07
cg01422337	1.62e-07
cg15479752	1.63e-07
cg16890093	1.63e-07
cg16787352	1.65e-07
cg23858360	1.65e-07
cg03561565	1.66e-07
cg24674703	1.7e-07
cg00489401	1.72e-07
cg26536164	1.76e-07
cg00117172	1.78e-07
cg08176694	1.8e-07
cg01671881	1.8e-07
cg15096123	1.81e-07
cg11261264	1.81e-07
cg18236477	1.81e-07
cg01497527	1.82e-07
cg07845392	1.84e-07
cg24276491	1.86e-07
cg10763288	1.88e-07
cg10722799	1.88e-07
cg25176823	1.88e-07
cg24765079	1.93e-07
cg21200703	1.94e-07
cg27324619	1.94e-07
cg16019620	1.96e-07
cg19632760	1.99e-07
cg13030582	2e-07
cg20622056	2.02e-07
cg26043257	2.04e-07
cg05606799	2.05e-07
cg09495977	2.05e-07
cg26929536	2.06e-07
cg05093686	2.06e-07
cg24426405	2.11e-07
cg16521028	2.13e-07
cg12902039	2.14e-07
cg00497084	2.14e-07
cg23673107	2.16e-07
cg05417950	2.17e-07
cg10849854	2.18e-07
cg13398291	2.19e-07
cg22418909	2.22e-07
cg10756887	2.25e-07
cg01680823	2.27e-07
cg25340403	2.27e-07
cg19067730	2.28e-07
cg22660578	2.3e-07
cg13288195	2.31e-07
cg02600430	2.33e-07
cg11819637	2.34e-07
cg18979223	2.34e-07
cg20484352	2.34e-07
cg13164537	2.36e-07
cg16028753	2.38e-07
cg12150401	2.44e-07
cg24768561	2.45e-07
cg12205230	2.45e-07
cg20767356	2.48e-07
cg21243096	2.49e-07
cg05755779	2.53e-07
cg01129459	2.53e-07
cg07260017	2.54e-07
cg25724441	2.56e-07
cg12968903	2.56e-07
cg11885098	2.57e-07
cg14902389	2.61e-07
cg11507178	2.63e-07
cg14423778	2.63e-07
cg07947930	2.65e-07
cg19125999	2.66e-07
cg23159337	2.67e-07
cg18053607	2.68e-07
cg06796611	2.69e-07
cg08422599	2.77e-07
cg11946503	2.79e-07
cg24573501	2.79e-07
cg07363637	2.84e-07
cg08573687	2.88e-07
cg05185584	2.92e-07
cg24735489	2.94e-07
cg07380416	2.94e-07
cg07447773	2.97e-07
cg26207503	2.98e-07
cg02130905	3e-07
cg22197830	3.01e-07
cg04527918	3.03e-07
cg01043831	3.04e-07
cg27380758	3.06e-07
cg17178336	3.09e-07
cg12795208	3.1e-07
cg04375683	3.11e-07
cg15422147	3.12e-07
cg20430816	3.12e-07
cg16478145	3.13e-07
cg14417329	3.15e-07
cg13993218	3.15e-07
cg00186954	3.16e-07
cg03699566	3.18e-07
cg09119967	3.18e-07
cg22282941	3.24e-07
cg24625388	3.25e-07
cg12384303	3.3e-07
cg02385474	3.3e-07
cg19917856	3.31e-07
cg07719512	3.36e-07
cg26808784	3.39e-07
cg00141162	3.4e-07
cg20845050	3.41e-07
cg23349242	3.42e-07
cg15583058	3.46e-07
cg11320084	3.48e-07
cg17496921	3.49e-07
cg26366091	3.49e-07
cg16853860	3.5e-07
cg15604467	3.5e-07
cg15983538	3.6e-07
cg01446393	3.61e-07
cg10521852	3.61e-07
cg14546153	3.65e-07
cg14912575	3.67e-07
cg05497616	3.67e-07
cg06834875	3.69e-07
cg27269917	3.75e-07
cg04837071	3.75e-07
cg17073891	3.78e-07
cg09871043	3.78e-07
cg00208967	3.8e-07
cg23165541	3.85e-07
cg19885761	3.9e-07
cg06489008	3.9e-07
cg09970593	3.9e-07
cg26294850	3.94e-07
cg07837085	3.96e-07
cg10098888	3.96e-07
cg20073553	3.99e-07
cg14415034	4e-07
cg01114088	4.02e-07
cg10063179	4.04e-07
cg16302441	4.06e-07
cg04991214	4.11e-07
cg12619509	4.15e-07
cg09499849	4.19e-07
cg16342780	4.23e-07
cg26424956	4.26e-07
cg15743985	4.29e-07
cg10234985	4.29e-07
cg15475323	4.33e-07
cg18790143	4.33e-07
cg21359747	4.35e-07
cg05275605	4.37e-07
cg09649610	4.4e-07
cg14154330	4.41e-07
cg25905812	4.41e-07
cg22229142	4.44e-07
cg23953831	4.44e-07
cg01999333	4.46e-07
cg02674804	4.49e-07
cg23566503	4.5e-07
cg13755070	4.54e-07
cg13881341	4.59e-07
cg06855803	4.59e-07
cg26960719	4.65e-07
cg09816471	4.65e-07
cg11584936	4.68e-07
cg21629895	4.69e-07
cg19979896	4.71e-07
cg23627134	4.71e-07
cg12810837	4.71e-07
cg25101936	4.72e-07
cg03109316	4.75e-07
cg02091100	4.81e-07
cg22995176	4.83e-07
cg18345635	4.91e-07
cg26896762	4.94e-07
cg18729973	4.95e-07
cg02124291	5.01e-07
cg13626881	5.02e-07
cg05316065	5.03e-07
cg14851685	5.04e-07
cg06577725	5.1e-07
cg02706881	5.1e-07
cg23732182	5.14e-07
cg15195353	5.16e-07
cg05111110	5.18e-07
cg08519905	5.19e-07
cg21023001	5.23e-07
cg24751129	5.26e-07
cg17391877	5.27e-07
cg24166628	5.32e-07
cg00756887	5.32e-07
cg07123069	5.44e-07
cg03914397	5.44e-07
cg24240626	5.51e-07
cg07867360	5.53e-07
cg02844545	5.53e-07
cg24454143	5.55e-07
cg04121771	5.6e-07
cg15284635	5.61e-07
cg12603560	5.64e-07
cg08460026	5.68e-07
cg13842648	5.69e-07
cg23857226	5.71e-07
cg25201363	5.72e-07
cg20425130	5.76e-07
cg04301614	5.85e-07
cg26580095	5.86e-07
cg20051177	5.87e-07
cg06038133	5.87e-07
cg24620905	5.93e-07
cg22979433	5.94e-07
cg09276363	5.97e-07
cg27566805	5.98e-07
cg09243021	5.99e-07
cg08390209	6.01e-07
cg12867448	6.01e-07
cg17199658	6.04e-07
cg19491035	6.05e-07
cg11378484	6.05e-07
cg21472642	6.08e-07
cg25919221	6.11e-07
cg01782486	6.2e-07
cg25593948	6.25e-07
cg23338195	6.31e-07
cg12188860	6.31e-07
cg20281815	6.32e-07
cg19205533	6.33e-07
cg17189494	6.33e-07
cg19238840	6.36e-07
cg17095797	6.36e-07
cg06776256	6.37e-07
cg05384917	6.39e-07
cg17067005	6.39e-07
cg18884741	6.45e-07
cg23855989	6.45e-07
cg13320683	6.47e-07
cg10135717	6.48e-07
cg05912121	6.48e-07
cg01278291	6.51e-07
cg02613386	6.68e-07
cg12360736	6.72e-07
cg26991946	6.75e-07
cg09126273	6.79e-07
cg19056418	6.79e-07
cg16488522	6.81e-07
cg25665697	6.89e-07
cg00757952	6.89e-07
cg19110684	6.9e-07
cg26815021	6.93e-07
cg02431964	6.98e-07
cg11935147	7.01e-07
cg27626299	7.03e-07
cg13929970	7.07e-07
cg23696712	7.07e-07
cg12619162	7.11e-07
cg03840259	7.15e-07
cg04818845	7.16e-07
cg22037648	7.23e-07
cg15540820	7.26e-07
cg24433189	7.28e-07
cg22764925	7.35e-07
cg08191915	7.41e-07
cg05396987	7.42e-07
cg09963123	7.55e-07
cg08403419	7.56e-07
cg22833175	7.61e-07
cg02748539	7.65e-07
cg06778853	7.73e-07
cg04925864	7.74e-07
cg02175308	7.79e-07
cg14832904	7.88e-07
cg18910313	7.96e-07
cg00136477	7.97e-07
cg08260891	7.98e-07
cg27238470	8.01e-07
cg25995212	8.02e-07
cg13727946	8.17e-07
cg15195412	8.18e-07
cg03387723	8.18e-07
cg16522484	8.26e-07
cg00335286	8.27e-07
cg07997737	8.28e-07
cg18108623	8.28e-07
cg14322224	8.62e-07
cg06533629	8.81e-07
cg12970084	8.91e-07
cg10368842	8.93e-07
cg03289872	8.95e-07
cg03684977	9.05e-07
cg25437385	9.07e-07
cg21747271	9.12e-07
cg19108718	9.13e-07
cg22889448	9.3e-07
cg18292394	9.34e-07
cg00744433	9.36e-07
cg12999109	9.39e-07
cg26711820	9.4e-07
cg04956382	9.43e-07
cg19692710	9.43e-07
cg05697249	9.44e-07
cg07408456	9.5e-07
cg21087137	9.55e-07
cg19317715	9.64e-07
cg07005767	9.65e-07
cg05751148	9.71e-07
cg05569220	9.72e-07
cg11721194	9.74e-07
cg06577005	9.82e-07
cg23502772	1.01e-06
cg06233985	1.01e-06
cg12946690	1.02e-06
cg23322523	1.03e-06
cg17775713	1.03e-06
cg09539538	1.04e-06
cg20648149	1.05e-06
cg19123107	1.06e-06
cg09952204	1.06e-06
cg13185308	1.08e-06
cg20792833	1.08e-06
cg19923810	1.09e-06
cg21296602	1.11e-06
cg16449972	1.12e-06
cg25533774	1.12e-06
cg07285276	1.12e-06
cg21303386	1.14e-06
cg06051311	1.16e-06
cg01919208	1.16e-06
cg15952487	1.16e-06
cg15839448	1.16e-06
cg25464840	1.18e-06
cg05338167	1.18e-06
cg16749930	1.18e-06
cg01414934	1.18e-06
cg01658815	1.2e-06
cg12967560	1.2e-06
cg13789236	1.21e-06
cg21233722	1.21e-06
cg15250797	1.22e-06
cg17204557	1.23e-06
cg01603095	1.23e-06
cg26920757	1.24e-06
cg23207990	1.25e-06
cg14407437	1.25e-06
cg08365982	1.25e-06
cg22335340	1.26e-06
cg06840801	1.28e-06
cg05253159	1.29e-06
cg11913615	1.32e-06
cg06933072	1.32e-06
cg20884362	1.32e-06
cg24816866	1.34e-06
cg11679069	1.34e-06
cg21906716	1.35e-06
cg13315690	1.35e-06
cg09503974	1.35e-06
cg18732541	1.36e-06
cg10805676	1.36e-06
cg18474934	1.37e-06
cg16831889	1.37e-06
cg10173723	1.37e-06
cg03427831	1.39e-06
cg14203179	1.39e-06
cg04780454	1.4e-06
cg20993403	1.41e-06
cg14494812	1.42e-06
cg21602520	1.43e-06
cg12289045	1.44e-06
cg08319238	1.44e-06
cg07285167	1.44e-06
cg23322112	1.46e-06
cg15448245	1.46e-06
cg13481359	1.46e-06
cg04947157	1.48e-06
cg23663476	1.48e-06
cg05899618	1.5e-06
cg19465374	1.51e-06
cg19005368	1.51e-06
cg02067021	1.53e-06
cg15699524	1.53e-06
cg20264732	1.56e-06
cg09191232	1.56e-06
cg08933517	1.6e-06
cg09508556	1.61e-06
cg17860158	1.61e-06
cg20793071	1.61e-06
cg27278294	1.64e-06
cg18277754	1.64e-06
cg02212836	1.64e-06
cg10203483	1.65e-06
cg14667273	1.65e-06
cg23887102	1.65e-06
cg07011110	1.65e-06
cg01837719	1.66e-06
cg02293044	1.66e-06
cg25463779	1.67e-06
cg01657408	1.67e-06
cg14473145	1.68e-06
cg04675937	1.69e-06
cg19481686	1.69e-06
cg04637372	1.69e-06
cg06851207	1.71e-06
cg00729875	1.72e-06
cg26620356	1.72e-06
cg00347729	1.73e-06
cg03633120	1.74e-06
cg09625066	1.76e-06
cg23006204	1.78e-06
cg21367957	1.79e-06
cg10210238	1.8e-06
cg21209356	1.8e-06
cg10660256	1.81e-06
cg25549459	1.83e-06
cg06066303	1.83e-06
cg21453309	1.84e-06
cg00418150	1.85e-06
cg17706173	1.85e-06
cg26646411	1.86e-06
cg00462994	1.88e-06
cg14289461	1.88e-06
cg14155416	1.88e-06
cg15473904	1.88e-06
cg27387222	1.88e-06
cg07841014	1.89e-06
cg19063972	1.91e-06
cg12643449	1.93e-06
cg03266453	1.93e-06
cg24549507	1.97e-06
cg13273136	1.97e-06
cg18595258	1.97e-06
cg26158194	2e-06
cg12547930	2e-06
cg25775449	2e-06
cg02337447	2e-06
cg18671950	2e-06
cg05406101	2.01e-06
cg11492403	2.03e-06
cg14519350	2.05e-06
cg09715672	2.06e-06
cg08072716	2.07e-06
cg22775000	2.1e-06
cg11964474	2.1e-06
cg14145194	2.11e-06
cg19540408	2.12e-06
cg09548084	2.13e-06
cg12029639	2.14e-06
cg17398595	2.15e-06
cg10612997	2.2e-06
cg03258472	2.21e-06
cg23776892	2.22e-06
cg15686608	2.23e-06
cg03422350	2.26e-06
cg17446142	2.27e-06
cg09158314	2.28e-06
cg22262140	2.29e-06
cg13686115	2.32e-06
cg18087477	2.33e-06
cg18501026	2.34e-06
cg22909609	2.35e-06
cg21111471	2.35e-06
cg26825412	2.38e-06
cg19712821	2.4e-06
cg08404225	2.4e-06
cg26514492	2.43e-06
cg27377213	2.44e-06
cg06948937	2.45e-06
cg18074297	2.45e-06
cg22471346	2.46e-06
cg10683939	2.47e-06
cg08495878	2.47e-06
cg08463485	2.49e-06
cg11498156	2.49e-06
cg24898863	2.49e-06
cg09988116	2.5e-06
cg00936626	2.52e-06
cg04270025	2.52e-06
cg17701886	2.55e-06
cg20287234	2.58e-06
cg15361231	2.58e-06
cg20339230	2.59e-06
cg04369341	2.6e-06
cg21462299	2.61e-06
cg17627559	2.62e-06
cg15407570	2.63e-06
cg09509673	2.63e-06
cg23418591	2.64e-06
cg05564251	2.64e-06
cg08843492	2.65e-06
cg05650171	2.67e-06
cg00658626	2.73e-06
cg05898524	2.73e-06
cg19955521	2.74e-06
cg16334519	2.75e-06
cg19423311	2.76e-06
cg16371833	2.77e-06
cg14532519	2.78e-06
cg02164442	2.82e-06
cg03237153	2.83e-06
cg22759185	2.83e-06
cg27401095	2.83e-06
cg06339706	2.86e-06
cg19998328	2.86e-06
cg08927738	2.86e-06
cg16992787	2.88e-06
cg14528319	2.89e-06
cg22276571	2.89e-06
cg04391111	2.89e-06
cg18750756	2.91e-06
cg12832565	2.92e-06
cg15916628	2.92e-06
cg16911220	3.01e-06
cg00687674	3.02e-06
cg22105582	3.02e-06
cg11871280	3.09e-06
cg05795313	3.11e-06
cg09096383	3.13e-06
cg19555986	3.15e-06
cg00344372	3.15e-06
cg08970694	3.16e-06
cg05538432	3.17e-06
cg08261094	3.19e-06
cg05546038	3.23e-06
cg00645579	3.24e-06
cg18433086	3.26e-06
cg04086834	3.27e-06
cg10347418	3.29e-06
cg13351583	3.29e-06
cg03000846	3.31e-06
cg16504798	3.32e-06
cg06131859	3.33e-06
cg25946374	3.36e-06
cg27351358	3.39e-06
cg05186188	3.41e-06
cg25954162	3.41e-06
cg22879289	3.42e-06
cg23557926	3.42e-06
cg19591881	3.42e-06
cg17084151	3.46e-06
cg00292971	3.47e-06
cg22689690	3.48e-06
cg09971811	3.48e-06
cg08097657	3.5e-06
cg24489015	3.5e-06
cg19138960	3.52e-06
cg22083798	3.6e-06
cg13504059	3.62e-06
cg24824266	3.65e-06
cg00411097	3.67e-06
cg02654291	3.69e-06
cg22179082	3.69e-06
cg27365426	3.71e-06
cg03916421	3.76e-06
cg23612220	3.77e-06
cg08816023	3.79e-06
cg12397274	3.79e-06
cg26233209	3.8e-06
cg06490988	3.84e-06
cg00191052	3.87e-06
cg02533173	3.88e-06
cg18292711	3.93e-06
cg02774439	3.93e-06
cg00353953	3.93e-06
cg09811393	3.94e-06
cg24541550	3.95e-06
cg08141873	3.96e-06
cg26385286	3.97e-06
cg11368509	3.98e-06
cg00250430	3.99e-06
cg16361890	4e-06
cg26557658	4.02e-06
cg22463915	4.02e-06
cg25256723	4.04e-06
cg22166290	4.06e-06
cg07845566	4.09e-06
cg23082877	4.1e-06
cg15677294	4.11e-06
cg05722906	4.12e-06
cg06638451	4.14e-06
cg17602451	4.18e-06
cg23181133	4.2e-06
cg07376535	4.21e-06
cg05890484	4.22e-06
cg06495347	4.23e-06
cg01567482	4.24e-06
cg00807586	4.25e-06
cg25771201	4.25e-06
cg17356733	4.29e-06
cg08056146	4.3e-06
cg19399532	4.39e-06
cg07057831	4.41e-06
cg08788717	4.44e-06
cg14541311	4.5e-06
cg12874092	4.5e-06
cg05714729	4.53e-06
cg18630040	4.55e-06
cg20291049	4.55e-06
cg00577167	4.56e-06
cg03234661	4.61e-06
cg15177359	4.64e-06
cg24317255	4.64e-06
cg23863670	4.66e-06
cg10414946	4.7e-06
cg04645174	4.7e-06
cg01337047	4.72e-06
cg01888601	4.76e-06
cg03724463	4.8e-06
cg12457773	4.8e-06
cg22815110	4.83e-06
cg03554552	4.83e-06
cg22799850	4.84e-06
cg14920846	4.85e-06
cg16303562	4.88e-06
cg06096336	4.89e-06
cg24447890	4.91e-06
cg14069619	4.93e-06
cg03700462	4.95e-06
cg10935723	5e-06
cg05439368	5.01e-06
cg26767897	5.01e-06
cg15014458	5.1e-06
cg12727795	5.12e-06
cg12308275	5.13e-06
cg13129046	5.13e-06
cg09000510	5.14e-06
cg26864028	5.18e-06
cg04289385	5.19e-06
cg02845923	5.22e-06
cg11762346	5.22e-06
cg10266490	5.23e-06
cg20103550	5.24e-06
cg13379763	5.25e-06
cg19947621	5.26e-06
cg27256309	5.34e-06
cg12845808	5.38e-06
cg20748065	5.42e-06
cg16682903	5.44e-06
cg19539004	5.44e-06
cg20256494	5.45e-06
cg00651216	5.45e-06
cg00136405	5.5e-06
cg08920071	5.56e-06
cg26804057	5.6e-06
cg06836849	5.6e-06
cg19682367	5.6e-06
cg23829949	5.64e-06
cg00594952	5.72e-06
cg22873668	5.72e-06
cg19759064	5.73e-06
cg00881370	5.75e-06
cg25456959	5.76e-06
cg01899253	5.82e-06
cg24400943	5.82e-06
cg04926244	5.88e-06
cg23873703	5.9e-06
cg07185695	5.9e-06
cg14723032	5.92e-06
cg21232015	5.96e-06
cg03852570	5.98e-06
cg05389183	5.98e-06
cg26322315	5.98e-06
cg23507131	5.99e-06
cg24453664	5.99e-06
cg24164563	5.99e-06
cg13739417	6e-06
cg13445249	6.02e-06
cg10106388	6.03e-06
cg12858460	6.15e-06
cg25551168	6.18e-06
cg22881914	6.25e-06
cg14236389	6.29e-06
cg25426302	6.3e-06
cg26427308	6.33e-06
cg04502814	6.34e-06
cg13801416	6.37e-06
cg16426459	6.38e-06
cg02902770	6.41e-06
cg13591701	6.42e-06
cg20950277	6.42e-06
cg25833031	6.43e-06
cg00816620	6.43e-06
cg27169020	6.46e-06
cg05000446	6.52e-06
cg02905245	6.55e-06
cg16762386	6.57e-06
cg00019495	6.61e-06
cg16254309	6.62e-06
cg15239123	6.67e-06
cg01441777	6.68e-06
cg17740645	6.7e-06
cg12499211	6.83e-06
cg14283939	6.85e-06
cg27433088	6.86e-06
cg21478437	6.87e-06
cg23534142	6.88e-06
cg07713493	6.91e-06
cg25341726	6.95e-06
cg08999895	6.96e-06
cg05397738	6.96e-06
cg07126559	6.97e-06
cg21929875	6.98e-06
cg24101578	6.99e-06
cg11834681	7e-06
cg20625138	7.01e-06
cg02863947	7.02e-06
cg00297584	7.03e-06
cg05671018	7.03e-06
cg12762799	7.05e-06
cg25979644	7.05e-06
cg06912252	7.09e-06
cg22068211	7.16e-06
cg08965235	7.2e-06
cg20887241	7.27e-06
cg02490034	7.3e-06
cg25112191	7.36e-06
cg14170423	7.39e-06
cg27462398	7.48e-06
cg07080358	7.58e-06
cg24691453	7.59e-06
cg01473816	7.73e-06
cg22290566	7.74e-06
cg14564494	7.78e-06
cg05959508	7.79e-06
cg03165378	7.79e-06
cg10516886	7.85e-06
cg20018806	7.87e-06
cg23878206	7.89e-06
cg08700306	7.9e-06
cg20066612	7.94e-06
cg13745346	7.97e-06
cg25737836	8.08e-06
cg23092823	8.27e-06
cg04201347	8.28e-06
cg03082060	8.29e-06
cg23706211	8.35e-06
cg00308665	8.37e-06
cg07421682	8.41e-06
cg15518883	8.46e-06
cg10150530	8.46e-06
cg09547224	8.46e-06
cg11668923	8.48e-06
cg21049762	8.5e-06
cg21911019	8.51e-06
cg01704534	8.55e-06
cg15736165	8.58e-06
cg25957124	8.65e-06
cg22334665	8.66e-06
cg27337148	8.73e-06
cg11835197	8.74e-06
cg07846220	8.78e-06
cg22815534	8.86e-06
cg19616230	8.86e-06
cg08861115	8.91e-06
cg09829176	8.97e-06
cg02780849	9e-06
cg01424107	9.05e-06
cg14396117	9.13e-06
cg15589354	9.15e-06
cg27118825	9.21e-06
cg23606023	9.21e-06
cg03109701	9.21e-06
cg10092957	9.22e-06
cg20340242	9.32e-06
cg05241571	9.35e-06
cg11934695	9.4e-06
cg03854071	9.42e-06
cg23579062	9.49e-06
cg15983520	9.62e-06
cg16245844	9.67e-06
cg01885635	9.73e-06
cg14312526	9.78e-06
cg27320127	9.8e-06
cg05467458	9.88e-06
cg02397720	9.88e-06
cg11176095	9.9e-06
cg23539753	9.99e-06
cg19219366	1.01e-05
cg15544721	1.01e-05
cg27631256	1.02e-05
cg06638433	1.02e-05
cg21652958	1.02e-05
cg14696396	1.03e-05
cg17834752	1.05e-05
cg18939260	1.05e-05
cg24126851	1.06e-05
cg04803153	1.06e-05
cg20773127	1.07e-05
cg21885525	1.07e-05
cg04720330	1.08e-05
cg15536242	1.08e-05
cg08088989	1.08e-05
cg02992596	1.09e-05
cg02883230	1.09e-05
cg17923358	1.09e-05
cg10774440	1.09e-05
cg10045881	1.09e-05
cg27493997	1.1e-05
cg25499099	1.11e-05
cg16858125	1.11e-05
cg21030598	1.11e-05
cg18693704	1.12e-05
cg10322876	1.12e-05
cg25975818	1.12e-05
cg20723355	1.12e-05
cg19042062	1.13e-05
cg09522147	1.14e-05
cg11340260	1.16e-05
cg01375994	1.16e-05
cg10798171	1.17e-05
cg26955850	1.17e-05
cg14732540	1.17e-05
cg18931815	1.18e-05
cg01724150	1.18e-05
cg03742272	1.18e-05
cg10171125	1.19e-05
cg08445039	1.2e-05
cg25620220	1.2e-05
cg18343292	1.2e-05
cg02039171	1.21e-05
cg10631471	1.21e-05
cg22214414	1.23e-05
cg07871503	1.23e-05
cg03064067	1.23e-05
cg04454951	1.23e-05
cg22341310	1.24e-05
cg24713204	1.24e-05
cg08474603	1.24e-05
cg25415932	1.24e-05
cg23147597	1.24e-05
cg11394785	1.25e-05
cg12774845	1.25e-05
cg04981492	1.25e-05
cg04052038	1.25e-05
cg04582938	1.25e-05
cg10250107	1.26e-05
cg17823175	1.26e-05
cg01837574	1.26e-05
cg17259265	1.26e-05
cg08872493	1.26e-05
cg19923326	1.27e-05
cg13302154	1.27e-05
cg02609880	1.27e-05
cg15032239	1.28e-05
cg13707560	1.29e-05
cg00544557	1.29e-05
cg17692403	1.29e-05
cg09676788	1.29e-05
cg08611714	1.29e-05
cg03199651	1.3e-05
cg23680518	1.3e-05
cg10646402	1.31e-05
cg08032971	1.31e-05
cg17214210	1.32e-05
cg06653796	1.32e-05
cg16648841	1.32e-05
cg10414058	1.33e-05
cg16177830	1.33e-05
cg10149836	1.33e-05
cg05508084	1.34e-05
cg04975920	1.34e-05
cg22862656	1.34e-05
cg03392046	1.35e-05
cg00071250	1.37e-05
cg16272420	1.37e-05
cg24977027	1.37e-05
cg22875391	1.37e-05
cg05656364	1.37e-05
cg24800887	1.37e-05
cg10784030	1.38e-05
cg09082287	1.39e-05
cg20189937	1.39e-05
cg20008332	1.39e-05
cg17177699	1.4e-05
cg08504583	1.4e-05
cg07044282	1.4e-05
cg25033993	1.4e-05
cg10957151	1.4e-05
cg19526600	1.4e-05
cg13099330	1.41e-05
cg24459209	1.43e-05
cg03544379	1.43e-05
cg21184174	1.43e-05
cg13656062	1.43e-05
cg05358291	1.44e-05
cg23127998	1.45e-05
cg01747665	1.45e-05
cg19832721	1.46e-05
cg19280968	1.46e-05
cg00690280	1.46e-05
cg06151964	1.48e-05
cg14088811	1.48e-05
cg24585690	1.48e-05
cg00819362	1.48e-05
cg05556717	1.49e-05
cg15814508	1.49e-05
cg02686662	1.49e-05
cg26473272	1.49e-05
cg03294491	1.49e-05
cg15674997	1.5e-05
cg16273597	1.5e-05
cg13830624	1.51e-05
cg16989646	1.51e-05
cg23173910	1.51e-05
cg24688248	1.51e-05
cg10146929	1.52e-05
cg03085312	1.52e-05
cg24833277	1.54e-05
cg19216731	1.54e-05
cg15746620	1.54e-05
cg07525077	1.55e-05
cg15679095	1.56e-05
cg00679738	1.56e-05
cg23506842	1.56e-05
cg05927017	1.56e-05
cg03548857	1.56e-05
cg09357097	1.56e-05
cg10143146	1.57e-05
cg25023994	1.58e-05
cg13722123	1.6e-05
cg09137696	1.61e-05
cg18533225	1.62e-05
cg02275294	1.63e-05
cg03543593	1.64e-05
cg14425294	1.65e-05
cg23815306	1.66e-05
cg05141400	1.67e-05
cg07366967	1.68e-05
cg05890019	1.7e-05
cg27588902	1.71e-05
cg11119884	1.72e-05
cg11328541	1.72e-05
cg18488970	1.73e-05
cg19721889	1.73e-05
cg22367264	1.73e-05
cg14481339	1.74e-05
cg19188612	1.74e-05
cg12598178	1.74e-05
cg08804892	1.75e-05
cg09039163	1.76e-05
cg17169998	1.76e-05
cg04559909	1.77e-05
cg09419900	1.78e-05
cg09730349	1.79e-05
cg20737712	1.81e-05
cg22038738	1.81e-05
cg08918749	1.81e-05
cg17461214	1.82e-05
cg04907257	1.83e-05
cg01138020	1.84e-05
cg07143898	1.84e-05
cg20125091	1.84e-05
cg08364102	1.84e-05
cg06771126	1.85e-05
cg06938878	1.85e-05
cg09748975	1.86e-05
cg21530890	1.86e-05
cg15425811	1.87e-05
cg14925024	1.87e-05
cg16864658	1.88e-05
cg17995823	1.88e-05
cg04057858	1.88e-05
cg26453670	1.88e-05
cg05292376	1.88e-05
cg02451670	1.89e-05
cg17471928	1.9e-05
cg02932669	1.91e-05
cg02825709	1.92e-05
cg18946226	1.93e-05
cg18888403	1.95e-05
cg20664201	1.96e-05
cg01525376	1.96e-05
cg26728886	1.97e-05
cg11518240	1.97e-05
cg03583857	1.98e-05
cg17162024	1.99e-05
cg00282347	1.99e-05
cg19111262	1.99e-05
cg21197871	2e-05
cg19859270	2e-05
cg24389347	2e-05
cg03732545	2.02e-05
cg03752885	2.02e-05
cg04048259	2.02e-05
cg26770882	2.04e-05
cg04446579	2.04e-05
cg21120063	2.04e-05
cg12819826	2.06e-05
cg21142398	2.06e-05
cg16698623	2.07e-05
cg16742703	2.08e-05
cg14897096	2.08e-05
cg05266781	2.08e-05
cg23843505	2.08e-05
cg13461622	2.09e-05
cg17279839	2.1e-05
cg23495733	2.1e-05
cg16935609	2.1e-05
cg02564061	2.1e-05
cg15749748	2.1e-05
cg09837169	2.12e-05
cg09352789	2.13e-05
cg09799714	2.13e-05
cg16029760	2.13e-05
cg19831575	2.14e-05
cg12489960	2.17e-05
cg19521927	2.17e-05
cg06092815	2.18e-05
cg25974617	2.19e-05
cg05245515	2.2e-05
cg27019278	2.21e-05
cg24888049	2.21e-05
cg10238171	2.22e-05
cg26922202	2.24e-05
cg25462303	2.25e-05
cg07446846	2.26e-05
cg26697117	2.27e-05
cg01261503	2.28e-05
cg01731341	2.3e-05
cg12833011	2.3e-05
cg12782180	2.3e-05
cg04117029	2.31e-05
cg27138018	2.32e-05
cg05671350	2.33e-05
cg11384427	2.33e-05
cg07347645	2.36e-05
cg05127924	2.36e-05
cg23180270	2.37e-05
cg14958635	2.38e-05
cg21637033	2.38e-05
cg22502171	2.39e-05
cg14695751	2.39e-05
cg21484834	2.39e-05
cg19873701	2.43e-05
cg04049033	2.44e-05
cg16155588	2.45e-05
cg12575181	2.45e-05
cg21505334	2.46e-05
cg14894144	2.46e-05
cg19006008	2.47e-05
cg22627427	2.5e-05
cg23771661	2.5e-05
cg14380517	2.51e-05
cg06602857	2.52e-05
cg09511421	2.53e-05
cg26523005	2.54e-05
cg18536148	2.58e-05
cg21621114	2.58e-05
cg05706061	2.58e-05
cg22182975	2.6e-05
cg10872209	2.61e-05
cg20395892	2.61e-05
cg16080552	2.62e-05
cg10585462	2.62e-05
cg07441143	2.62e-05
cg11094938	2.63e-05
cg23841186	2.64e-05
cg02854090	2.67e-05
cg12354377	2.67e-05
cg00983899	2.68e-05
cg16293656	2.68e-05
cg19890739	2.71e-05
cg15043057	2.71e-05
cg15539420	2.71e-05
cg06500079	2.71e-05
cg13770446	2.72e-05
cg19099213	2.72e-05
cg09083627	2.73e-05
cg17940013	2.8e-05
cg10548978	2.8e-05
cg02860543	2.8e-05
cg19770955	2.8e-05
cg07369274	2.82e-05
cg22029275	2.82e-05
cg06537230	2.82e-05
cg10676060	2.83e-05
cg06377278	2.84e-05
cg12613383	2.88e-05
cg12616277	2.88e-05
cg03826976	2.9e-05
cg01735903	2.91e-05
cg10084993	2.91e-05
cg22416721	2.91e-05
cg19412675	2.92e-05
cg13771579	2.92e-05
cg24922045	2.94e-05
cg10054857	2.96e-05
cg15775914	2.99e-05
cg05812599	2.99e-05
cg20613889	2.99e-05
cg06417962	3e-05
[truncated: 21,094 more rows]

## Sheet: BRCA_miRNA expression
hsa-mir-942	7.64e-19
hsa-mir-19a	9.38e-19
hsa-mir-197	2.71e-17
hsa-mir-186	7.41e-17
hsa-mir-18a	9.71e-16
hsa-mir-92a-2	1.4e-15
hsa-mir-17	2.5e-15
hsa-let-7d	2.45e-14
hsa-mir-20a	1.87e-13
hsa-mir-19b-2	3.2e-13
hsa-mir-576	5.29e-13
hsa-mir-106b	7.46e-13
hsa-mir-188	1.14e-12
hsa-mir-590	1.39e-12
hsa-mir-3647	3.28e-12
hsa-mir-103-2	3.6e-12
hsa-mir-30e	5.88e-12
hsa-mir-1307	5.9e-12
hsa-mir-25	1.08e-11
hsa-mir-1296	1.81e-11
hsa-mir-93	2.03e-11
hsa-mir-505	3.07e-11
hsa-mir-744	4.58e-11
hsa-mir-577	6.45e-11
hsa-mir-1306	1.04e-10
hsa-mir-130b	1.78e-10
hsa-mir-28	3.42e-10
hsa-mir-19b-1	3.61e-10
hsa-mir-671	4.38e-10
hsa-mir-3170	6.12e-10
hsa-mir-33a	6.69e-10
hsa-mir-421	2.83e-09
hsa-mir-92a-1	3.32e-09
hsa-mir-3613	5.02e-09
hsa-mir-877	5.08e-09
hsa-mir-151	9.74e-09
hsa-mir-32	1.03e-08
hsa-mir-378	1.56e-08
hsa-mir-3605	1.6e-08
hsa-mir-190b	1.66e-08
hsa-mir-455	2.29e-08
hsa-mir-502	2.74e-08
hsa-mir-584	3.12e-08
hsa-mir-146b	3.7e-08
hsa-mir-185	4.43e-08
hsa-mir-340	4.56e-08
hsa-mir-338	4.56e-08
hsa-mir-1287	4.69e-08
hsa-mir-200c	6.78e-08
hsa-mir-146a	9.46e-08
hsa-mir-30c-1	1.17e-07
hsa-mir-3200	1.17e-07
hsa-mir-362	1.23e-07
hsa-mir-3682	1.48e-07
hsa-mir-219-1	2.11e-07
hsa-mir-629	2.21e-07
hsa-mir-3651	2.62e-07
hsa-mir-99a	2.93e-07
hsa-mir-374a	3.47e-07
hsa-let-7i	3.56e-07
hsa-mir-532	3.67e-07
hsa-mir-1301	3.81e-07
hsa-let-7c	4.3e-07
hsa-mir-15b	5.31e-07
hsa-mir-130a	5.68e-07
hsa-mir-545	6.89e-07
hsa-mir-128-1	6.94e-07
hsa-mir-24-2	7.89e-07
hsa-mir-125b-2	9.19e-07
hsa-mir-301b	1.02e-06
hsa-mir-27a	1.14e-06
hsa-mir-128-2	1.16e-06
hsa-mir-500b	1.24e-06
hsa-mir-501	1.3e-06
hsa-mir-1976	1.49e-06
hsa-let-7g	1.6e-06
hsa-mir-374b	2.12e-06
hsa-mir-3610	2.67e-06
hsa-mir-141	2.68e-06
hsa-mir-1277	2.94e-06
hsa-mir-10b	3.2e-06
hsa-mir-135b	3.66e-06
hsa-mir-16-2	4.25e-06
hsa-mir-766	4.9e-06
hsa-mir-98	6.31e-06
hsa-mir-210	7.07e-06
hsa-mir-21	7.65e-06
hsa-mir-423	1e-05
hsa-mir-769	1.01e-05
hsa-mir-106a	1.18e-05
hsa-mir-3127	1.2e-05
hsa-mir-2277	1.22e-05
hsa-mir-760	1.22e-05
hsa-mir-3928	1.5e-05
hsa-mir-324	1.62e-05
hsa-mir-23a	1.63e-05
hsa-mir-330	1.73e-05
hsa-mir-500a	2.13e-05
hsa-mir-1227	2.23e-05
hsa-mir-181d	2.3e-05
hsa-let-7a-2	2.63e-05
hsa-mir-491	2.69e-05
hsa-mir-2116	2.69e-05
hsa-mir-331	2.87e-05
hsa-mir-148a	2.99e-05
hsa-mir-125b-1	3.01e-05
hsa-let-7a-3	3.03e-05
hsa-mir-181b-2	3.08e-05
hsa-let-7a-1	3.15e-05
hsa-mir-142	3.22e-05
hsa-mir-199b	3.28e-05
hsa-mir-181c	3.42e-05
hsa-mir-1468	3.46e-05
hsa-mir-1254	4.07e-05
hsa-mir-654	4.27e-05
hsa-mir-199a-2	4.71e-05
hsa-mir-4326	5.11e-05
hsa-mir-3934	5.25e-05
hsa-mir-660	5.72e-05
hsa-mir-199a-1	5.78e-05
hsa-mir-101-1	6.03e-05
hsa-mir-224	6.51e-05
hsa-mir-16-1	6.8e-05
hsa-mir-627	9.66e-05
hsa-let-7b	9.69e-05
hsa-mir-1248	0.000101668
hsa-mir-379	0.000103978
hsa-mir-1226	0.000111597
hsa-mir-589	0.000113135
hsa-mir-381	0.000118098
hsa-mir-153-2	0.00012017
hsa-mir-651	0.000127877
hsa-mir-628	0.000130061
hsa-mir-454	0.000134821
hsa-mir-222	0.000139524
hsa-mir-103-1	0.000140618
hsa-mir-484	0.000162769
hsa-mir-452	0.000164808
hsa-mir-29c	0.000166713
hsa-mir-1228	0.000189062
hsa-mir-345	0.000210994
hsa-mir-9-1	0.000230857
hsa-mir-3648	0.000235275
hsa-mir-3653	0.000239663
hsa-mir-9-2	0.000251415
hsa-mir-676	0.000260327
hsa-mir-31	0.000262071
hsa-mir-149	0.000268115
hsa-mir-22	0.000293894
hsa-mir-1274b	0.000312352
hsa-mir-3922	0.0003382
hsa-mir-940	0.00041023
hsa-mir-134	0.000463491
hsa-mir-3074	0.000466292
hsa-mir-3664	0.000576315
hsa-mir-30a	0.000658137
hsa-mir-100	0.000716403
hsa-mir-187	0.000864623
hsa-mir-3917	0.000880681
hsa-mir-155	0.000939554
hsa-mir-218-2	0.000981397
hsa-mir-574	0.00107661
hsa-mir-511-2	0.00108219
hsa-mir-548v	0.00112281
hsa-mir-15a	0.00116156
hsa-mir-2355	0.00117234
hsa-mir-221	0.00133193
hsa-mir-1249	0.0015982
hsa-mir-511-1	0.00160186
hsa-mir-34a	0.00161017
hsa-mir-212	0.00161717
hsa-mir-299	0.00178392
hsa-mir-150	0.00178412
hsa-mir-29a	0.00184683
hsa-mir-196a-2	0.001873
hsa-mir-328	0.00205602
hsa-mir-411	0.00213657
hsa-mir-937	0.00220504
hsa-mir-339	0.00227303
hsa-mir-148b	0.00231957
hsa-let-7e	0.0023427
hsa-mir-181a-2	0.0024413
hsa-let-7f-1	0.00248593
hsa-mir-143	0.00254599
hsa-mir-18b	0.00265683
hsa-mir-3150b	0.00265867
hsa-mir-1271	0.00279596
hsa-mir-200a	0.00290287
hsa-mir-191	0.00298937
hsa-mir-2110	0.00306276
hsa-mir-486	0.00307694
hsa-mir-125a	0.00337271
hsa-mir-1270-1	0.00338903
hsa-mir-99b	0.00346616
hsa-mir-616	0.00349881
hsa-mir-494	0.00368026
hsa-mir-337	0.00379316
hsa-mir-1180	0.00389709
hsa-mir-548o	0.00393549
hsa-mir-214	0.00474029
hsa-mir-3677	0.00491463
hsa-mir-1266	0.00492395
hsa-mir-140	0.00504773
hsa-mir-429	0.00567489
hsa-mir-195	0.00648632
hsa-mir-369	0.00651413
hsa-mir-95	0.0069549
hsa-mir-3065	0.00715027
hsa-mir-376c	0.00719109
hsa-mir-758	0.0072293
hsa-mir-1229	0.00734142
hsa-mir-24-1	0.00765488
hsa-mir-3130-1	0.00769537
hsa-mir-301a	0.00771688
hsa-mir-29b-1	0.00786592
hsa-mir-200b	0.00808608
hsa-mir-889	0.00825705
hsa-mir-129-1	0.00872676
hsa-mir-382	0.00946212
hsa-mir-504	0.00975277
hsa-mir-30c-2	0.0112601
hsa-mir-1270-2	0.011582
hsa-mir-409	0.0118853
hsa-mir-129-2	0.0119114
hsa-mir-365-2	0.0122617
hsa-mir-26a-1	0.0137951
hsa-mir-1291	0.0139712
hsa-mir-939	0.0151579
hsa-mir-376a-1	0.0155463
hsa-mir-29b-2	0.0160633
hsa-mir-1295	0.0161903
hsa-mir-154	0.0164626
hsa-mir-652	0.016598
hsa-mir-107	0.0177656
hsa-mir-582	0.0184315
hsa-mir-361	0.0188095
hsa-mir-487a	0.0194049
hsa-mir-96	0.0217732
hsa-mir-483	0.0225364
hsa-mir-127	0.0230998
hsa-mir-365-1	0.0235655
hsa-mir-508	0.0240299
hsa-mir-203	0.0246107
hsa-mir-659	0.0287181
hsa-mir-450a-1	0.0296608
hsa-mir-487b	0.0323042
hsa-mir-181b-1	0.0333416
hsa-mir-375	0.0338011
hsa-mir-23b	0.0348733
hsa-mir-218-1	0.0351287
hsa-mir-497	0.0383947
hsa-mir-183	0.0416135
hsa-mir-708	0.042695
hsa-mir-3676	0.0434168
hsa-mir-193b	0.0438501
hsa-mir-33b	0.0467335
hsa-mir-450a-2	0.0469196
hsa-mir-136	0.0469982
hsa-mir-342	0.0479643
hsa-mir-3940	0.0497057
hsa-mir-1258	0.0505983
hsa-mir-182	0.0540982
hsa-mir-144	0.0547475
hsa-mir-539	0.0569868
hsa-mir-223	0.0612065
hsa-mir-196a-1	0.0631411
hsa-mir-27b	0.0632038
hsa-mir-625	0.0644416
hsa-mir-425	0.0649316
hsa-mir-542	0.0658527
hsa-mir-145	0.0675626
hsa-mir-320b-2	0.0675769
hsa-mir-642a	0.0687672
hsa-mir-451	0.0701639
hsa-mir-377	0.073307
hsa-mir-3607	0.0780616
hsa-mir-3614	0.078989
hsa-mir-3615	0.0826664
hsa-mir-550a-1	0.0837616
hsa-mir-887	0.084046
hsa-mir-592	0.106279
hsa-mir-450b	0.106713
hsa-mir-1269	0.110674
hsa-mir-193a	0.112493
hsa-mir-1245	0.113476
hsa-mir-139	0.129714
hsa-mir-653	0.132122
hsa-mir-655	0.141913
hsa-mir-205	0.1453
hsa-mir-509-3	0.153344
hsa-mir-550a-2	0.158075
hsa-mir-296	0.161038
hsa-mir-376b	0.161556
hsa-mir-944	0.164392
hsa-mir-509-1	0.166355
hsa-mir-598	0.181455
hsa-mir-181a-1	0.181737
hsa-mir-496	0.187071
hsa-mir-7-1	0.191023
hsa-mir-370	0.198908
hsa-mir-320a	0.200214
hsa-mir-495	0.206436
hsa-mir-675	0.206465
hsa-mir-323	0.213215
hsa-mir-485	0.214982
hsa-mir-543	0.228514
hsa-mir-410	0.229903
hsa-mir-323b	0.264148
hsa-mir-551b	0.273489
hsa-mir-493	0.273957
hsa-mir-10a	0.289935
hsa-mir-147b	0.296077
hsa-mir-152	0.30935
hsa-mir-3926-1	0.316204
hsa-mir-335	0.320444
hsa-mir-192	0.323892
hsa-mir-34b	0.341723
hsa-mir-326	0.345108
hsa-mir-615	0.346118
hsa-mir-503	0.356125
hsa-mir-101-2	0.364229
hsa-mir-412	0.364896
hsa-mir-433	0.37175
hsa-mir-432	0.382534
hsa-let-7f-2	0.390367
hsa-mir-431	0.39714
hsa-mir-363	0.409953
hsa-mir-935	0.421122
hsa-mir-133a-1	0.422806
hsa-mir-1247	0.432501
hsa-mir-34c	0.446534
hsa-mir-424	0.469149
hsa-mir-92b	0.484291
hsa-mir-190	0.488747
hsa-mir-215	0.534103
hsa-mir-30b	0.574883
hsa-mir-664	0.578699
hsa-mir-509-2	0.583351
hsa-mir-26a-2	0.587203
hsa-mir-30d	0.606808
hsa-mir-3913-1	0.614119
hsa-mir-874	0.647049
hsa-mir-891a	0.670946
hsa-mir-1-2	0.682978
hsa-mir-132	0.692049
hsa-mir-196b	0.692409
hsa-mir-26b	0.721471
hsa-mir-194-2	0.768817
hsa-mir-204	0.771667
hsa-mir-217	0.796571
hsa-mir-194-1	0.798649
hsa-mir-20b	0.874185
hsa-mir-184	0.91543
hsa-mir-126	0.992254
